# Supplementary material for: Elucidation of mechanisms underlying active oxygen burst in Citrus sinensis after Diaporthe citri infection using transcriptome analysis
Source: Front Microbiol. 2024 Aug 29;15:1425441. doi: 10.3389/fmicb.2024.1425441 (PMC11390498; doi:10.3389/fmicb.2024.1425441)
Supplement: Supplementary file 5 [file Table_3.XLSX]

## Sheet: 161表达差异详情表
Table S3. Information about 161 specific genesa
Gene ID	KO ID	KO Name	GO Term	Domain
Cs_ont_6g019300	K00434	E1.11.1.11	BP:response to oxidative stress;BP:hydrogen peroxide catabolic process;BP:cellular response to oxidative stress;BP:response to reactive oxygen species;CC:cytosol;CC:chloroplast;MF:heme binding;MF:peroxidase activity;	peroxidase
Cs_ont_8g002810	K13993	HSP20	BP:protein oligomerization;BP:protein folding;BP:response to hydrogen peroxide;BP:response to reactive oxygen species;BP:response to salt stress;BP:response to heat;MF:unfolded protein binding;MF:protein self-association;	HSP20;ArsA_HSP20
Cs_ont_5g025020	K13993	HSP20	BP:protein oligomerization;BP:protein folding;BP:response to hydrogen peroxide;BP:response to reactive oxygen species;BP:response to salt stress;BP:response to heat;MF:unfolded protein binding;MF:protein self-association;	HSP20;ArsA_HSP20;CS
Cs_ont_5g030470	K13993	HSP20	BP:chloroplast organization;BP:regulation of transcription, DNA-templated;BP:response to light stimulus;BP:response to heat;CC:plastid-encoded plastid RNA polymerase complex;CC:chaperone complex;CC:chloroplast nucleoid;MF:protein self-association;	HSP20;ArsA_HSP20
Cs_ont_8g003200	K13993	HSP20	BP:protein oligomerization;BP:protein folding;BP:response to hydrogen peroxide;BP:response to reactive oxygen species;BP:response to salt stress;BP:response to heat;MF:unfolded protein binding;MF:protein self-association;	HSP20;ArsA_HSP20
Cs_ont_5g004920	K02113	ATPF1D, atpH	BP:ATP synthesis coupled proton transport;MF:hydrolase activity;MF:proton-transporting ATP synthase activity, rotational mechanism;	OSCP
Cs_ont_4g023520	K13993	HSP20	BP:protein oligomerization;BP:protein folding;BP:response to hydrogen peroxide;BP:response to reactive oxygen species;BP:response to salt stress;BP:response to heat;MF:unfolded protein binding;MF:protein self-association;	HSP20;ArsA_HSP20
Cs_ont_4g027270	K08679	E5.1.3.6	BP:galacturonate biosynthetic process;BP:defense response to fungus;BP:defense response to Gram-negative bacterium;CC:integral component of membrane;CC:trans-Golgi network;CC:endosome;MF:coenzyme binding;MF:catalytic activity;MF:UDP-glucuronate 4-epimerase activity;	GDP_Man_Dehyd;Epimerase;RmlD_sub_bind;3Beta_HSD;Polysacc_synt_2;NAD_binding_4;adh_short;NmrA
Cs_ont_3g015510	K09490	HSPA5, BIP	BP:response to unfolded protein;BP:endoplasmic reticulum unfolded protein response;BP:ER-associated ubiquitin-dependent protein catabolic process;BP:cellular response to unfolded protein;BP:chaperone mediated protein folding requiring cofactor;BP:protein refolding;CC:cytoplasm;CC:membrane;CC:endoplasmic reticulum lumen;CC:endoplasmic reticulum chaperone complex;CC:nucleus;MF:ATPase activity, coup…	HSP70;MreB_Mbl
Cs_ont_1g010380	K03283	HSPA1s	BP:response to unfolded protein;BP:cellular response to unfolded protein;BP:chaperone mediated protein folding requiring cofactor;BP:protein refolding;CC:cytoplasm;MF:ATPase activity, coupled;MF:heat shock protein binding;MF:protein binding involved in protein folding;MF:unfolded protein binding;MF:misfolded protein binding;MF:ATPase activity;MF:ATP binding;	HSP70;MreB_Mbl
Cs_ont_4g026430	K14504	TCH4	BP:cell wall biogenesis;BP:cell wall organization;BP:xyloglucan metabolic process;CC:cell wall;CC:integral component of membrane;CC:apoplast;MF:xylogluca;MF:hydrolase activity, hydrolyzing O-glycosyl compounds;	Glyco_hydro_16;XET_C
Cs_ont_4g026440	K14504	TCH4	BP:cell wall biogenesis;BP:cell wall organization;BP:xyloglucan metabolic process;CC:cell wall;CC:integral component of membrane;CC:apoplast;MF:xylogluca;MF:hydrolase activity, hydrolyzing O-glycosyl compounds;	Glyco_hydro_16;XET_C
Cs_ont_1g010810	K03283	HSPA1s	BP:response to unfolded protein;BP:cellular response to unfolded protein;BP:chaperone mediated protein folding requiring cofactor;BP:protein refolding;CC:cytoplasm;MF:ATPase activity, coupled;MF:heat shock protein binding;MF:2-alkenal reductase [NA;MF:protein binding involved in protein folding;MF:unfolded protein binding;MF:misfolded protein binding;MF:ATPase activity;MF:ATP binding;	HSP70;MreB_Mbl
Cs_ont_8g001460	K13993	HSP20	BP:protein oligomerization;BP:protein folding;BP:response to hydrogen peroxide;BP:response to reactive oxygen species;BP:response to salt stress;BP:response to heat;MF:unfolded protein binding;MF:protein self-association;	HSP20;ArsA_HSP20
Cs_ont_6g025360	K00036	G6PD, zwf	BP:pentose-phosphate shunt;BP:glucose metabolic process;MF:glucose-6-phosphate dehydrogenase activity;MF:NADP binding;	G6PD_C
Cs_ont_8g001810	K14497	PP2C	CC:nucleus;CC:cytosol;MF:metal ion binding;MF:protein serine/threonine phosphatase activity;MF:magnesium-dependent protein serine/threonine phosphatase activity;	PP2C;PP2C_2
Cs_ont_9g028550	K13993	HSP20	BP:protein oligomerization;BP:protein folding;BP:response to hydrogen peroxide;BP:response to reactive oxygen species;BP:response to salt stress;BP:response to heat;MF:unfolded protein binding;MF:protein self-association;	HSP20;ArsA_HSP20
Cs_ont_6g016010	K13993	HSP20	BP:protein oligomerization;BP:protein folding;BP:response to hydrogen peroxide;BP:response to reactive oxygen species;BP:response to salt stress;BP:response to heat;MF:unfolded protein binding;MF:protein self-association;	HSP20;ArsA_HSP20
Cs_ont_1g014080	K13993	HSP20	BP:protein oligomerization;BP:protein folding;BP:response to hydrogen peroxide;BP:response to reactive oxygen species;BP:response to salt stress;BP:response to heat;MF:unfolded protein binding;MF:protein self-association;	HSP20;ArsA_HSP20
Cs_ont_5g005060	K14488	SAUR	BP:response to auxin;	Auxin_inducible
Cs_ont_6g005320	K13993	HSP20	BP:protein oligomerization;BP:protein folding;BP:response to hydrogen peroxide;BP:response to reactive oxygen species;BP:response to salt stress;BP:response to heat;MF:unfolded protein binding;MF:protein self-association;	HSP20
Cs_ont_4g011390	K14497	PP2C	BP:negative regulation of abscisic acid-activated signaling pathway;CC:nucleus;CC:cytosol;MF:magnesium-dependent protein serine/threonine phosphatase activity;MF:protein serine/threonine phosphatase activity;MF:metal ion binding;	PP2C
Cs_ont_5g019490	K01183	E3.2.1.14	BP:chitin catabolic process;BP:carbohydrate metabolic process;BP:cell wall macromolecule catabolic process;MF:chitinase activity;MF:chitin binding;	Glyco_hydro_19
Cs_ont_9g023620	K01183	E3.2.1.14	BP:carbohydrate metabolic process;CC:extracellular region;MF:chitinase activity;MF:hydrolase activity, hydrolyzing O-glycosyl compounds;	Glyco_hydro_18
Cs_ont_2g018130	K09584	PDIA6, TXNDC7	BP:cell redox homeostasis;CC:endoplasmic reticulum lumen;CC:cell;MF:protein disulfide isomerase activity;	Thioredoxin;Thioredoxin_6;Thioredoxin_2;OST3_OST6;Thioredoxin_7;Thioredoxin_3
Cs_ont_8g021290	K00975	glgC	BP:glycogen biosynthetic process;BP:starch biosynthetic process;CC:chloroplast;MF:glucose-1-phosphate adenylyltransferase activity;MF:ATP binding;	NTP_transferase
Cs_ont_8g001440	K13993	HSP20	BP:protein oligomerization;BP:protein folding;BP:response to hydrogen peroxide;BP:response to reactive oxygen species;BP:response to salt stress;BP:response to heat;MF:unfolded protein binding;MF:protein self-association;	HSP20;ArsA_HSP20
Cs_ont_6g011790	K09486	HYOU1	BP:negative regulation of hypoxia-induced intrinsic apoptotic signaling pathway;BP:cellular response to hypoxia;CC:endoplasmic reticulum chaperone complex;CC:endoplasmic reticulum;	HSP70;MreB_Mbl
Cs_ont_1g024820	K02320	POLA1	BP:lagging strand elongation;BP:leading strand elongation;BP:leaf morphogenesis;BP:DNA replication;BP:mitotic DNA replication initiation;CC:nucleus;CC:alpha DNA polymeras;MF:metal ion binding;MF:4 iron, 4 sulfur cluster binding;MF:pyrimidine nucleotide binding;MF:nucleotide binding;MF:DNA-directed DNA polymerase activity;MF:DNA replication origin binding;MF:DNA binding;MF:purine nucleotide bindin…	DNA_pol_B;zf-DNA_Pol;DNA_pol_B_exo1;DNA_pol_alpha_N
Cs_ont_5g032800	K00799	GST, gst	BP:glutathione metabolic process;CC:cytoplasm;MF:transferase activity;MF:glutathione transferase activity;	GST_N;GST_C_2;GST_N_3;GST_C;GST_N_2;GST_C_3
Cs_ont_4g014780	K10666	RNF5	BP:ubiquitin-dependent protein catabolic process;BP:ER-associated misfolded protein catabolic process;CC:endoplasmic reticulum;CC:integral component of membrane;MF:ubiquitin-protein transferase activity;MF:ubiquitin-like protein conjugating enzyme binding;MF:metal ion binding;MF:ubiquitin protein ligase activity;	zf-C3HC4;zf-C3HC4_3;zf-RING_2;zf-RING_UBOX;zf-RING_5;zf-C3HC4_2;zf-C3HC4_4;Prok-RING_4;zf-rbx1
Cs_ont_5g019480	K01183	E3.2.1.14	BP:chitin catabolic process;BP:carbohydrate metabolic process;BP:cell wall macromolecule catabolic process;MF:chitinase activity;MF:chitin binding;	Glyco_hydro_19
Cs_ont_9g010810	K00799	GST, gst	BP:glutathione metabolic process;CC:cytoplasm;CC:integral component of membrane;MF:glutathione transferase activity;	GST_N;GST_N_3;GST_N_2
Cs_ont_8g009480	K09503	DNAJA2	BP:protein folding;BP:response to heat;CC:cytosol;MF:heat shock protein binding;MF:unfolded protein binding;MF:metal ion binding;MF:ATP binding;	DnaJ_C;DnaJ;DnaJ_CXXCXGXG;Anti-TRAP
Cs_ont_5g007730	K14509	ETR, ERS	CC:endoplasmic reticulum;CC:endoplasmic reticulum membrane;CC:integral component of membrane;MF:phosphorelay sensor kinase activity;MF:ethylene receptor activity;MF:ethylene binding;MF:metal ion binding;MF:ATP binding;	HATPase_c;GAF;HisKA
Cs_ont_8g007200	K13993	HSP20	BP:protein oligomerization;BP:protein folding;BP:response to hydrogen peroxide;BP:response to reactive oxygen species;BP:response to salt stress;BP:response to heat;MF:unfolded protein binding;MF:protein self-association;	HSP20;ArsA_HSP20
Cs_ont_4g026340	K14504	TCH4	BP:cell wall biogenesis;BP:cellular glucan metabolic process;BP:cell wall organization;BP:xyloglucan metabolic process;CC:cell wall;CC:integral component of membrane;CC:apoplast;MF:xylogluca;MF:hydrolase activity, hydrolyzing O-glycosyl compounds;	Glyco_hydro_16;XET_C
Cs_ont_5g008630	K00799	GST, gst	BP:glutathione metabolic process;CC:cytoplasm;MF:transferase activity;MF:glutathione transferase activity;MF:glutathione binding;	GST_N;GST_N_3;GST_C;GST_N_2;GST_C_2;GST_C_3
Cs_ont_4g026500	K14504	TCH4	BP:cell wall biogenesis;BP:carbohydrate metabolic process;BP:cellular glucan metabolic process;BP:cell wall organization;BP:xyloglucan metabolic process;CC:cell wall;CC:integral component of membrane;CC:apoplast;MF:xylogluca;MF:hydrolase activity, hydrolyzing O-glycosyl compounds;	Glyco_hydro_16
Cs_ont_8g001450	K13993	HSP20	BP:protein oligomerization;BP:protein folding;BP:response to hydrogen peroxide;BP:response to reactive oxygen species;BP:response to salt stress;BP:response to heat;MF:unfolded protein binding;MF:protein self-association;	HSP20;ArsA_HSP20
Cs_ont_7g014650	K00799	GST, gst	BP:glutathione metabolic process;CC:cytoplasm;MF:glutathione transferase activity;MF:glutathione binding;	GST_C;GST_N_3;GST_N;GST_N_2;GST_C_3;GST_C_2
Cs_ont_4g026420	K14504	TCH4	BP:cell wall biogenesis;BP:carbohydrate metabolic process;BP:cellular glucan metabolic process;BP:cell wall organization;BP:xyloglucan metabolic process;CC:cell wall;CC:integral component of membrane;CC:apoplast;MF:xylogluca;MF:hydrolase activity, hydrolyzing O-glycosyl compounds;	Glyco_hydro_16
Cs_ont_3g009130	K00434	E1.11.1.11	BP:response to reactive oxygen species;BP:hydrogen peroxide catabolic process;BP:response to oxidative stress;BP:cellular response to oxidative stress;CC:integral component of membrane;MF:heme binding;MF:peroxidase activity;	peroxidase
Cs_ont_9g004950	K00975	glgC	BP:glycogen biosynthetic process;BP:starch biosynthetic process;CC:chloroplast;MF:glucose-1-phosphate adenylyltransferase activity;MF:ATP binding;	NTP_transferase;NTP_transf_3
Cs_ont_6g016660	K00966	GMPP	BP:biosynthetic process;MF:nucleotidyltransferase activity;	NTP_transferase;Hexapep;NTP_transf_3
Cs_ont_5g016660	K10601	SYVN1, HRD1	BP:ubiquitin-dependent protein catabolic process;CC:integral component of membrane;MF:ubiquitin protein ligase activity;	zf-RING_2;zf-rbx1;zf-C3HC4;zf-RING_UBOX;zf-C3HC4_2;zf-C3HC4_3
Cs_ont_8g014980	K13447	RBOH	BP:response to wounding;BP:carbohydrate homeostasis;BP:reactive oxygen species metabolic process;BP:defense response to fungus;BP:osmosensory signaling pathway;BP:response to heat;BP:negative regulation of programmed cell death;BP:oxidation-reduction process;CC:Golgi apparatus;CC:integral component of membrane;CC:plasma membrane;MF:oxidoreductase activity, acting on NA;MF:NA;MF:calcium ion bindin…	NAD_binding_6;NADPH_Ox;FAD_binding_8;Ferric_reduct;EF-hand_7;EF-hand_1;EF-hand_6;EF-hand_5
Cs_ont_5g003690	K20772	ACS1_2_6	BP:biosynthetic process;MF:catalytic activity;MF:pyridoxal phosphate binding;MF:1-aminocyclopropane-1-carboxylate synthase activity;	Aminotran_1_2;Beta_elim_lyase
Cs_ont_7g011280	K02639	petF	CC:chloroplast;MF:metal ion binding;MF:iron-sulfur cluster binding;MF:2 iron, 2 sulfur cluster binding;MF:electron carrier activity;	Fer2
Cs_ont_7g003970	K10575	UBE2G1, UBC7	BP:protein polyubiquitination;BP:ubiquitin-dependent protein catabolic process;MF:transferase activity;MF:ligase activity;MF:ubiquitin conjugating enzyme activity;MF:ATP binding;	UQ_con
Cs_ont_6g021130	K14488	SAUR	BP:response to auxin;	Auxin_inducible
Cs_ont_7g014480	K14508	NPR1	BP:defense response to fungus;BP:regulation of jasmonic acid mediated signaling pathway;BP:defense response to bacterium;CC:nucleus;	NPR1_like_C;DUF3420;Ank_2;Ank_5
Cs_ont_1g018400	K13993	HSP20	BP:response to heat;BP:ribosome biogenesis;CC:nucleus;	HSP20
Cs_ont_8g011410	K14509	ETR, ERS	CC:endoplasmic reticulum;CC:endoplasmic reticulum membrane;CC:integral component of membrane;MF:phosphorelay sensor kinase activity;MF:ethylene receptor activity;MF:ethylene binding;MF:metal ion binding;MF:ATP binding;	Response_reg;GAF;HATPase_c;HisKA
Cs_ont_5g049900	K09490	HSPA5, BIP	BP:response to unfolded protein;BP:endoplasmic reticulum unfolded protein response;BP:ER-associated ubiquitin-dependent protein catabolic process;BP:cellular response to unfolded protein;BP:chaperone mediated protein folding requiring cofactor;BP:protein refolding;CC:cytoplasm;CC:membrane;CC:endoplasmic reticulum lumen;CC:endoplasmic reticulum chaperone complex;CC:nucleus;MF:ATPase activity, coup…	HSP70;MreB_Mbl
Cs_ont_1g026110	K10666	RNF5	BP:ubiquitin-dependent protein catabolic process;BP:ER-associated misfolded protein catabolic process;CC:integral component of membrane;MF:kinase activity;MF:ubiquitin-like protein conjugating enzyme binding;MF:ubiquitin protein ligase activity;	zf-C3HC4_2;zf-C3HC4;zf-C3HC4_3;zf-RING_2;zf-RING_UBOX;zf-RING_5;zf-C3HC4_4;zf-ANAPC11;Prok-RING_4
Cs_ont_7g012020	K01836	PGM3	BP:UDP-N-acetylglucosamine biosynthetic process;BP:carbohydrate metabolic process;CC:cytosol;CC:mitochondrion;CC:plasmodesma;MF:phosphoacetylglucosamine mutase activity;MF:metal ion binding;	PGM_PMM_I;PGM_PMM_IV;PGM_PMM_III
Cs_ont_5g013940	K13648	GAUT	BP:pectin biosynthetic process;BP:cell wall organization;CC:integral component of membrane;CC:Golgi membrane;MF:polygalacturonate 4-alpha-galacturonosyltransferase activity;	Glyco_transf_8;Glyco_transf_24
Cs_ont_7g017080	K10807	RRM1	BP:deoxyribonucleotide biosynthetic process;BP:DNA replication;CC:ribonucleoside-diphosphate reductase complex;MF:ribonucleoside-diphosphate reductase activity, thioredoxin disulfide as acceptor;MF:ATP binding;	Ribonuc_red_lgC;Ribonuc_red_lgN;ATP-cone
Cs_ont_8g002920	K03283	HSPA1s	BP:response to unfolded protein;BP:cellular response to unfolded protein;BP:chaperone mediated protein folding requiring cofactor;BP:protein refolding;CC:cytoplasm;MF:ATPase activity, coupled;MF:heat shock protein binding;MF:protein binding involved in protein folding;MF:unfolded protein binding;MF:misfolded protein binding;MF:ATPase activity;MF:ATP binding;	HSP70;MreB_Mbl
Cs_ont_3g019420	K10046	GME	BP:regulation of transcription from RNA polymerase II promoter;CC:integral component of membrane;CC:mediator complex;MF:NAD binding;MF:transcription cofactor activity;MF:GDP-mannose 3,5-epimerase activity;	Epimerase;GDP_Man_Dehyd;3Beta_HSD;NAD_binding_10;NAD_binding_4;Polysacc_synt_2
Cs_ont_6g024400	K08057	CALR	BP:protein folding;BP:endoplasmic reticulum unfolded protein response;CC:endoplasmic reticulum;CC:endoplasmic reticulum lumen;CC:endoplasmic reticulum membrane;MF:unfolded protein binding;MF:calcium ion binding;	Calreticulin
Cs_ont_8g004060	K20536	MPK3	BP:positive regulation of response to salt stress;BP:defense response to fungus;BP:defense response to bacterium;BP:response to water deprivation;BP:response to cold;BP:intracellular signal transduction;BP:regulation of gene expression;CC:cytoplasm;CC:nucleus;MF:MAP kinase activity;MF:ATP binding;	Pkinase;PK_Tyr_Ser-Thr;Kdo
Cs_ont_8g001420	K13993	HSP20	BP:protein oligomerization;BP:protein folding;BP:response to hydrogen peroxide;BP:response to reactive oxygen species;BP:response to salt stress;BP:response to heat;MF:unfolded protein binding;MF:protein self-association;	------
Cs_ont_4g026350	K14504	TCH4	BP:cell wall biogenesis;BP:cellular glucan metabolic process;BP:cell wall organization;BP:xyloglucan metabolic process;CC:cell wall;CC:integral component of membrane;CC:apoplast;MF:xylogluca;MF:hydrolase activity, hydrolyzing O-glycosyl compounds;	Glyco_hydro_16;XET_C
Cs_ont_6g018880	K00799	GST, gst	MF:transferase activity;MF:metal ion binding;	GST_N_3;GST_N_2;GST_C_2;GST_N;GST_C_5;GST_C
Cs_ont_2g020690	K02636	petC	CC:chloroplast thylakoid membrane;CC:integral component of membrane;CC:plasma membrane;MF:plastoquinol--plastocyanin reductase activity;MF:2 iron, 2 sulfur cluster binding;MF:ubiquinol-cytochrome-c reductase activity;MF:electron transporter, transferring electrons within cytochrome b6/f complex of photosystem II activity;MF:metal ion binding;MF:oxidoreductase activity;	Rieske
Cs_ont_2g007090	K13989	DERL2_3	BP:endoplasmic reticulum unfolded protein response;BP:ER-associated ubiquitin-dependent protein catabolic process;CC:integral component of membrane;CC:Hrd1p ubiquitin ligase ERAD-L complex;CC:endoplasmic reticulum membrane;CC:integral component of endoplasmic reticulum membrane;MF:monooxygenase activity;MF:oxidoreductase activity, acting on paired donors, with incorporation or reduction of molecu…	DER1
Cs_ont_2g005180	K10666	RNF5	BP:ubiquitin-dependent protein catabolic process;BP:ER-associated misfolded protein catabolic process;CC:integral component of membrane;MF:ubiquitin-like protein conjugating enzyme binding;MF:metal ion binding;MF:ubiquitin protein ligase activity;	zf-C3HC4;zf-C3HC4_2;zf-C3HC4_3;zf-RING_UBOX;zf-RING_2;zf-C3HC4_4;zf-RING_5;Prok-RING_4
Cs_ont_6g000390	K00012	UGDH, ugd	BP:glycosaminoglycan biosynthetic process;CC:nucleus;CC:cytosol;MF:NAD binding;MF:UDP-glucose 6-dehydrogenase activity;	UDPG_MGDP_dh_N;UDPG_MGDP_dh_C;UDPG_MGDP_dh
Cs_ont_5g032650	K10950	ERO1L	CC:integral component of membrane;CC:endoplasmic reticulum;MF:oxidoreductase activity, acting on a sulfur group of donors, disulfide as acceptor;MF:protein disulfide isomerase activity;	ERO1
Cs_ont_9g008260	K00799	GST, gst	BP:glutathione metabolic process;CC:cytoplasm;MF:glutathione transferase activity;	GST_N;GST_N_3;GST_N_2
Cs_ont_6g006980	K00799	GST, gst	BP:glutathione metabolic process;CC:cytoplasm;MF:transferase activity;MF:glutathione transferase activity;MF:glutathione binding;	GST_N;GST_C;GST_N_3;GST_N_2;GST_C_3;GST_C_2
Cs_ont_7g013800	K08054	CANX	BP:protein folding;BP:endoplasmic reticulum unfolded protein response;CC:endoplasmic reticulum;CC:integral component of membrane;CC:endoplasmic reticulum membrane;MF:unfolded protein binding;MF:calcium ion binding;	Calreticulin
Cs_ont_8g001430	K13993	HSP20	BP:protein oligomerization;BP:protein folding;BP:response to hydrogen peroxide;BP:response to reactive oxygen species;BP:response to salt stress;BP:response to heat;MF:unfolded protein binding;MF:protein self-association;	HSP20;ArsA_HSP20;CS
Cs_ont_1g027740	K01711	gmd, GMDS	BP:GDP-mannose metabolic process;MF:GDP-mannose 4,6-dehydratase activity;MF:indole-3-glycerol-phosphate synthase activity;	GDP_Man_Dehyd;Epimerase;RmlD_sub_bind;Polysacc_synt_2
Cs_ont_3g006010	K02113	ATPF1D, atpH	BP:ATP synthesis coupled proton transport;BP:defense response to bacterium;BP:response to cold;BP:photosynthetic electron transport in photosystem I;BP:photosynthetic electron transport in photosystem II;CC:chloroplast thylakoid membrane;CC:chloroplast envelope;CC:stromule;CC:plastoglobule;CC:membrane;MF:proton-transporting ATP synthase activity, rotational mechanism;	OSCP
Cs_ont_2g028070	K16190	GLCAK	CC:cytosol;MF:kinase activity;MF:ATP binding;	GHMP_kinases_N;GHMP_kinases_C
Cs_ont_3g014370	K08057	CALR	BP:protein folding;CC:endoplasmic reticulum;CC:integral component of membrane;CC:endoplasmic reticulum lumen;MF:unfolded protein binding;MF:calcium ion binding;MF:ubiquitin-protein transferase activity;	Calreticulin
Cs_ont_5g019500	K01183	E3.2.1.14	BP:chitin catabolic process;BP:carbohydrate metabolic process;BP:cell wall macromolecule catabolic process;MF:chitinase activity;	Glyco_hydro_19
Cs_ont_7g009270	K02639	petF	CC:plastid;CC:chloroplast;MF:metal ion binding;MF:2 iron, 2 sulfur cluster binding;MF:electron carrier activity;	Fer2
Cs_ont_1g028230	K02641	petH	CC:chloroplast;MF:ferredoxin-NADP+ reductase activity;	NAD_binding_1;FAD_binding_6
Cs_ont_8g001570	K00799	GST, gst	BP:glutathione metabolic process;CC:cytoplasm;MF:transferase activity;MF:glutathione transferase activity;	GST_N;GST_N_3;GST_N_2;GST_C;GST_C_2;GST_N_4
Cs_ont_2g022940	K13993	HSP20	BP:protein oligomerization;BP:protein folding;BP:response to hydrogen peroxide;BP:response to reactive oxygen species;BP:response to salt stress;BP:response to heat;MF:unfolded protein binding;MF:protein self-association;	HSP20;ArsA_HSP20
Cs_ont_6g006790	K02112	ATPF1B, atpD	BP:ATP synthesis coupled proton transport;CC:proton-transporting ATP synthase complex, catalytic core;CC:chloroplast thylakoid membrane;MF:ATP binding;MF:proton-transporting ATP synthase activity, rotational mechanism;	ATP-synt_ab;ATP-synt_ab_N;ATP-synt_DE_N;ATP-synt_DE;AAA
Cs_ont_4g026360	K14504	TCH4	BP:cell wall biogenesis;BP:cell wall organization;BP:xyloglucan metabolic process;CC:cell wall;CC:integral component of membrane;CC:apoplast;MF:xylogluca;MF:hydrolase activity, hydrolyzing O-glycosyl compounds;	Glyco_hydro_16;XET_C
Cs_ont_5g018060	K00847	E2.7.1.4, scrK	BP:fructose metabolic process;CC:cytosol;MF:carbohydrate kinase activity;MF:phosphotransferase activity, alcohol group as acceptor;MF:fructokinase activity;MF:kinase activity;	PfkB
Cs_ont_7g014500	K14508	NPR1	BP:defense response to fungus;BP:regulation of jasmonic acid mediated signaling pathway;BP:defense response to bacterium;CC:nucleus;	NPR1_like_C;DUF3420;BTB;Ank_2;Ank_5;Ank_4
Cs_ont_8g001590	K00799	GST, gst	BP:glutathione metabolic process;CC:cytoplasm;MF:transferase activity;MF:glutathione transferase activity;	GST_N;GST_N_3;GST_N_2;GST_N_4
Cs_ont_Un005450	K02112	ATPF1B, atpD	BP:ATP synthesis coupled proton transport;CC:proton-transporting ATP synthase complex, catalytic core;CC:chloroplast thylakoid membrane;MF:ATP binding;MF:proton-transporting ATP synthase activity, rotational mechanism;	ATP-synt_ab;ATP-synt_ab_N;ATP-synt_DE_N;ATP-synt_DE;AAA
Cs_ont_4g011680	K07466	RFA1, RPA1, rpa	BP:DNA recombination;BP:meiotic cell cycle;BP:pollen development;BP:DNA repair;BP:double-strand break repair via homologous recombination;BP:nucleotide-excision repair;BP:DNA replication;BP:DNA-dependent DNA replication;BP:telomere maintenance via telomerase;BP:DNA unwinding involved in DNA replication;BP:male meiosis;BP:telomere maintenance;CC:nuclear chromosome, telomeric region;CC:nucleus;CC:D…	Rep_fac-A_C;Rep-A_N;REPA_OB_2;tRNA_anti-codon
Cs_ont_5g029020	K02325	POLE2	BP:error-prone translesion synthesis;BP:positive regulation of cell division;BP:embryo development ending in seed dormancy;BP:DNA-dependent DNA replication;CC:epsilon DNA polymerase complex;MF:DNA polymerase binding;MF:DNA-directed DNA polymerase activity;MF:DNA binding;	DNA_pol_E_B
Cs_ont_4g000520	K10739	RFA2, RPA2	BP:DNA recombination;BP:DNA repair;BP:double-strand break repair via homologous recombination;BP:nucleotide-excision repair;BP:DNA replication;CC:site of double-strand break;CC:nucleus;CC:chromosome, telomeric region;CC:DNA replication factor A complex;MF:DNA binding;MF:single-stranded DNA binding;	RPA_C;tRNA_anti-codon;RMI2;TrmB
Cs_ont_7g008290	K14510	CTR1	CC:integral component of membrane;MF:protein serine/threonine kinase activity;MF:RNA binding;MF:ATP binding;MF:protein kinase activity;	EDR1;PK_Tyr_Ser-Thr;Pkinase;Haspin_kinase
Cs_ont_5g007120	K02210	MCM7, CDC47	BP:double-strand break repair via break-induced replication;BP:DNA strand elongation involved in DNA replication;BP:DNA replication initiation;BP:pre-replicative complex assembly involved in nuclear cell cycle DNA replication;BP:cell cycle;BP:DNA unwinding involved in DNA replication;CC:MCM complex;CC:nucleus;MF:DNA replication origin binding;MF:DNA binding;MF:DNA helicase activity;MF:single-stra…	MCM;MCM_OB;MCM_lid;MCM_N;Mg_chelatase;AAA_5
Cs_ont_4g011050	K14508	NPR1	BP:regulation of jasmonic acid mediated signaling pathway;BP:response to hypoxia;BP:regulation of salicylic acid mediated signaling pathway;BP:induced systemic resistance;BP:response to herbivore;BP:response to insect;BP:response to wounding;BP:defense response to fungus;BP:negative regulation of defense response;BP:defense response to bacterium;BP:positive regulation of transcription, DNA-templa…	NPR1_like_C;Ank_2;DUF3420;BTB;Ank_4;Ank;Ank_5
Cs_ont_7g006100	K09580	PDIA1, P4HB	BP:cell redox homeostasis;BP:lipid metabolic process;BP:intracellular signal transduction;CC:cell;MF:phosphatidylinositol phospholipase C activity;	Thioredoxin_6;Thioredoxin
Cs_ont_4g028380	K02209	MCM5, CDC46	BP:double-strand break repair via break-induced replication;BP:DNA replication initiation;BP:pre-replicative complex assembly involved in nuclear cell cycle DNA replication;CC:cytoplasm;CC:MCM complex;CC:nucleus;CC:THO complex;MF:DNA replication origin binding;MF:DNA helicase activity;MF:single-stranded DNA binding;MF:ATP binding;	MCM;MCM_OB;MCM_lid;MCM_N;Mg_chelatase;AAA_5;AAA_3
Cs_ont_8g005730	K14488	SAUR	BP:response to auxin;	Auxin_inducible
Cs_ont_9g010720	K00799	GST, gst	BP:glutathione metabolic process;CC:cytoplasm;MF:glutathione transferase activity;	GST_N;GST_N_3;GST_N_2;GST_C_2;GST_C
Cs_ont_3g016900	K14490	AHP	BP:cytokinin-activated signaling pathway;BP:phosphorelay signal transduction system;BP:phosphorylation;CC:cytoplasm;CC:nucleus;MF:histidine phosphotransfer kinase activity;MF:protein histidine kinase binding;	Hpt
Cs_ont_4g028020	K01183	E3.2.1.14	BP:chitin catabolic process;BP:carbohydrate metabolic process;CC:extracellular region;MF:chitinase activity;MF:chitin binding;	Glyco_hydro_18
Cs_ont_3g029500	K01784	galE, GALE	BP:galactose catabolic process;BP:galactose metabolic process;BP:galactose catabolic process via UDP-galactose;CC:cytosol;MF:UDP-glucose 4-epimerase activity;	GDP_Man_Dehyd;Epimerase;3Beta_HSD;Polysacc_synt_2;RmlD_sub_bind;NAD_binding_10;KR;adh_short
Cs_ont_2g010590	K02542	MCM6	BP:DNA replication initiation;CC:MCM complex;CC:nucleus;MF:DNA binding;MF:DNA helicase activity;MF:ATP binding;	MCM;MCM_OB;MCM_lid;MCM6_C;MCM_N;Mg_chelatase;AAA_5
Cs_ont_9g010960	K00799	GST, gst	BP:glutathione metabolic process;CC:cytoplasm;MF:transferase activity;MF:glutathione transferase activity;	GST_N;GST_N_3;GST_N_2
Cs_ont_8g006770	K12449	AXS	BP:cell wall organization;CC:cytoplasm;CC:cytosol;CC:apoplast;CC:extracellular region;MF:coenzyme binding;MF:catalytic activity;	Epimerase;GDP_Man_Dehyd;Polysacc_synt_2;Sacchrp_dh_NADP;3Beta_HSD;NAD_binding_4
Cs_ont_3g032750	K13993	HSP20	BP:protein oligomerization;BP:protein folding;BP:response to hydrogen peroxide;BP:response to reactive oxygen species;BP:response to salt stress;BP:response to heat;CC:integral component of membrane;MF:unfolded protein binding;MF:protein self-association;	HSP20
Cs_ont_7g026700	K08901	psbQ	BP:photosynthetic electron transport chain;BP:photosynthesis;CC:extrinsic component of membrane;CC:photosystem II oxygen evolving complex;CC:chloroplast;MF:calcium ion binding;MF:electron transporter, transferring electrons within the cyclic electron transport pathway of photosynthesis activity;	PsbQ
Cs_ont_3g027870	K02639	petF	CC:chloroplast;MF:metal ion binding;MF:2 iron, 2 sulfur cluster binding;MF:electron carrier activity;	Fer2
Cs_ont_5g013000	K00799	GST, gst	MF:transferase activity;	GST_N;GST_N_3;GST_N_2;GST_C;GST_C_2;GST_C_3
Cs_ont_2g001850	K02115	ATPF1G, atpG	BP:ATP synthesis coupled proton transport;BP:ATP biosynthetic process;CC:chloroplast thylakoid membrane;CC:proton-transporting ATP synthase complex, catalytic core;CC:mitochondrial proton-transporting ATP synthase complex, catalytic core;MF:proton-transporting ATP synthase activity, rotational mechanism;	ATP-synt
Cs_ont_1g010430	K03283	HSPA1s	BP:response to unfolded protein;BP:cellular response to unfolded protein;BP:chaperone mediated protein folding requiring cofactor;BP:protein refolding;CC:cytoplasm;MF:ATPase activity, coupled;MF:heat shock protein binding;MF:protein binding involved in protein folding;MF:unfolded protein binding;MF:misfolded protein binding;MF:ATPase activity;MF:ATP binding;	HSP70;Ribosomal_60s
Cs_ont_3g011560	K00799	GST, gst	BP:glutathione metabolic process;CC:cytoplasm;MF:glutathione transferase activity;	GST_N;GST_N_2;GST_N_3;GST_C;GST_C_2
Cs_ont_9g008250	K00799	GST, gst	BP:glutathione metabolic process;CC:cytoplasm;MF:transferase activity;MF:glutathione transferase activity;	GST_N;GST_N_3;GST_N_2
Cs_ont_3g032510	K13993	HSP20	BP:protein oligomerization;BP:protein folding;BP:response to hydrogen peroxide;BP:response to reactive oxygen species;BP:response to salt stress;BP:response to heat;CC:integral component of membrane;MF:unfolded protein binding;MF:protein self-association;	HSP20
Cs_ont_8g020650	K02212	MCM4, CDC54	BP:double-strand break repair via break-induced replication;BP:pollen development;BP:DNA replication initiation;BP:pre-replicative complex assembly involved in nuclear cell cycle DNA replication;BP:DNA strand elongation involved in DNA replication;BP:DNA unwinding involved in DNA replication;BP:mitotic DNA replication initiation;CC:MCM complex;CC:cytosol;CC:THO complex;CC:nucleus;MF:single-strand…	MCM;MCM_OB;MCM_lid;MCM_N;Mg_chelatase;AAA_5
Cs_ont_1g003730	K10807	RRM1	BP:deoxyribonucleotide biosynthetic process;BP:DNA replication;CC:ribonucleoside-diphosphate reductase complex;MF:ribonucleoside-diphosphate reductase activity, thioredoxin disulfide as acceptor;MF:ATP binding;	Ribonuc_red_lgC;Ribonuc_red_lgN;ATP-cone
Cs_ont_8g001250	K04802	PCNA	BP:leading strand elongation;BP:translesion synthesis;BP:mismatch repair;BP:regulation of DNA replication;BP:DNA replication;CC:nucleus;CC:PCNA complex;MF:DNA polymerase processivity factor activity;MF:DNA binding;	PCNA_C;PCNA_N;Rad9
Cs_ont_7g027340	K00012	UGDH, ugd	BP:glycosaminoglycan biosynthetic process;CC:integral component of membrane;CC:nucleus;CC:cytosol;MF:NAD binding;MF:UDP-glucose 6-dehydrogenase activity;	UDPG_MGDP_dh_N;UDPG_MGDP_dh_C;UDPG_MGDP_dh
Cs_ont_3g029690	K03283	HSPA1s	BP:response to unfolded protein;BP:protein folding;BP:cellular response to unfolded protein;BP:chaperone mediated protein folding requiring cofactor;BP:protein refolding;CC:cytoplasm;CC:chloroplast;MF:ATPase activity, coupled;MF:heat shock protein binding;MF:protein binding involved in protein folding;MF:unfolded protein binding;MF:misfolded protein binding;MF:ATPase activity;MF:ATP binding;	HSP70;MreB_Mbl;FtsA
Cs_ont_5g049370	K02684	PRI1	BP:DNA replication, synthesis of RNA primer;CC:alpha DNA polymeras;MF:single-stranded DNA binding;MF:DNA primase activity;	DNA_primase_S
Cs_ont_5g018050	K00847	E2.7.1.4, scrK	MF:phosphotransferase activity, alcohol group as acceptor;MF:kinase activity;	PfkB
Cs_ont_8g028710	K20547	CHIB	BP:carbohydrate metabolic process;BP:cell wall macromolecule catabolic process;BP:defense response to fungus;BP:chitin catabolic process;MF:chitin binding;MF:chitinase activity;	Glyco_hydro_19;Chitin_bind_1
Cs_ont_5g038310	K13379	RGP, UTM	BP:plant-type cell wall biogenesis;BP:UDP-L-arabinose metabolic process;BP:plant-type cell wall organization or biogenesis;CC:Golgi apparatus;CC:cytosol;MF:UDP-arabinopyranose mutase activity;MF:GTPase activity;MF:intramolecular transferase activity;MF:GTP binding;	RGP
Cs_ont_2g010780	K12373	HEXA_B	BP:carbohydrate metabolic process;CC:cell wall;CC:plasma membrane;MF:beta-N-acetylhexosaminidase activity;MF:N-acetyl-beta-D-galactosaminidase activity;	Glyco_hydro_20;Glycohydro_20b2;Glyco_hydro_20b
Cs_ont_4g006820	K14494	DELLA	BP:hyperosmotic salinity response;BP:regulation of transcription, DNA-templated;BP:response to abscisic acid;BP:jasmonic acid mediated signaling pathway;BP:regulation of reactive oxygen species metabolic process;BP:response to ethylene;BP:negative regulation of seed germination;BP:regulation of seed dormancy process;BP:negative regulation of gibberellic acid mediated signaling pathway;BP:salicyli…	GRAS;DELLA
Cs_ont_8g014130	K02540	MCM2	BP:negative regulation of DNA helicase activity;BP:double-strand break repair via break-induced replication;BP:DNA replication initiation;BP:pre-replicative complex assembly involved in nuclear cell cycle DNA replication;BP:DNA unwinding involved in DNA replication;BP:mitotic DNA replication initiation;CC:MCM complex;CC:nucleus;MF:DNA replication origin binding;MF:DNA binding;MF:DNA helicase acti…	MCM;MCM_OB;MCM_lid;MCM2_N;MCM_N;Mg_chelatase;AAA_5;AAA_3
Cs_ont_2g002390	K02541	MCM3	BP:double-strand break repair via break-induced replication;BP:DNA replication initiation;BP:pre-replicative complex assembly involved in nuclear cell cycle DNA replication;BP:DNA strand elongation involved in DNA replication;BP:mitotic DNA replication initiation;CC:MCM complex;CC:nucleus;CC:THO complex;MF:DNA replication origin binding;MF:DNA binding;MF:DNA helicase activity;MF:single-stranded D…	MCM;MCM_OB;MCM_lid;MCM_N;Mg_chelatase;AAA_3
Cs_ont_8g028720	K20547	CHIB	BP:carbohydrate metabolic process;BP:cell wall macromolecule catabolic process;BP:defense response to fungus;BP:chitin catabolic process;MF:chitin binding;MF:chitinase activity;	Glyco_hydro_19
Cs_ont_7g015250	K13420	FLS2	BP:protein autophosphorylation;CC:integral component of membrane;CC:plasma membrane;MF:protein serine/threonine kinase activity;MF:protein kinase activity;MF:ATP binding;	LRR_8;Pkinase;PK_Tyr_Ser-Thr;LRR_4;LRRNT_2
Cs_ont_6g016090	K00799	GST, gst	BP:glutathione metabolic process;CC:cytoplasm;MF:transferase activity;MF:glutathione transferase activity;	GST_N;GST_N_3;GST_N_2;GST_C;GST_C_2
Cs_ont_7g005930	K07466	RFA1, RPA1, rpa	BP:telomere maintenance;BP:meiotic cell cycle;BP:DNA repair;BP:double-strand break repair via homologous recombination;BP:DNA-dependent DNA replication;BP:nucleotide-excision repair;BP:DNA unwinding involved in DNA replication;BP:telomere maintenance via telomerase;CC:DNA replication factor A complex;CC:nuclear chromosome, telomeric region;MF:sequence-specific DNA binding;MF:single-stranded telom…	Rep_fac-A_C
Cs_ont_1g010790	K03283	HSPA1s	BP:response to unfolded protein;BP:cellular response to unfolded protein;BP:chaperone mediated protein folding requiring cofactor;BP:protein refolding;CC:cytoplasm;MF:ATPase activity, coupled;MF:heat shock protein binding;MF:protein binding involved in protein folding;MF:unfolded protein binding;MF:misfolded protein binding;MF:ATPase activity;MF:ATP binding;	HSP70
Cs_ont_5g048690	K13447	RBOH	BP:oxidation-reduction process;CC:integral component of membrane;CC:plasma membrane;MF:oxidoreductase activity, acting on NA;MF:NA;MF:calcium ion binding;MF:peroxidase activity;	NAD_binding_6;NADPH_Ox;FAD_binding_8;Ferric_reduct;EF-hand_7;EF-hand_1
Cs_ont_6g007970	K14432	ABF	BP:response to abscisic acid;BP:positive regulation of transcription, DNA-templated;CC:nucleus;MF:transcription factor activity, sequence-specific DNA binding;	bZIP_1;bZIP_2;bZIP_Maf
Cs_ont_1g029150	K20547	CHIB	BP:carbohydrate metabolic process;BP:cell wall macromolecule catabolic process;BP:defense response to fungus;BP:chitin catabolic process;MF:chitin binding;MF:chitinase activity;	Glyco_hydro_19;Chitin_bind_1
Cs_ont_8g007450	K14490	AHP	BP:cytokinin-activated signaling pathway;BP:phosphorylation;BP:phosphorelay signal transduction system;CC:cytoplasm;CC:nucleus;MF:histidine phosphotransfer kinase activity;MF:protein histidine kinase binding;	------
Cs_ont_4g025970	K10739	RFA2, RPA2	BP:DNA recombination;BP:DNA repair;BP:DNA replication;CC:nucleus;MF:nucleic acid binding;MF:DNA binding;	tRNA_anti-codon;RPA_C;RMI2
Cs_ont_1g001120	K10808	RRM2	BP:deoxyribonucleotide biosynthetic process;MF:ribonucleoside-diphosphate reductase activity, thioredoxin disulfide as acceptor;MF:metal ion binding;MF:oxidoreductase activity;	Ribonuc_red_sm
Cs_ont_3g002360	K00844	HK	BP:cellular glucose homeostasis;BP:glycolytic process;CC:cytosol;CC:cell;MF:fructokinase activity;MF:hexokinase activity;MF:glucokinase activity;MF:mannokinase activity;MF:ATP binding;MF:glucose binding;	Hexokinase_2;Hexokinase_1
Cs_ont_7g016920	K00799	GST, gst	BP:glutathione metabolic process;CC:cytoplasm;MF:transferase activity;MF:glutathione transferase activity;	GST_N;GST_N_3;GST_C;GST_N_2;GST_C_2;GST_C_3
Cs_ont_9g026080	K20717	YDA	BP:regulation of mitotic cell cycle;BP:activation of protein kinase activity;BP:stress-activated protein kinase signaling cascade;BP:signal transduction by protein phosphorylation;CC:cytoplasm;MF:protein serine/threonine kinase activity;MF:ATP binding;MF:protein kinase activity;	------
Cs_ont_3g022320	K01183	E3.2.1.14	BP:chitin catabolic process;BP:carbohydrate metabolic process;BP:cell wall macromolecule catabolic process;MF:chitinase activity;MF:chitin binding;	Glyco_hydro_19
Cs_ont_1g024160	K14487	GH3	CC:cytoplasm;MF:acid-amino acid ligase activity;	GH3
Cs_ont_5g038620	K07466	RFA1, RPA1, rpa	BP:DNA recombination;BP:meiotic cell cycle;BP:DNA repair;BP:double-strand break repair via homologous recombination;BP:nucleotide-excision repair;BP:DNA replication;BP:DNA-dependent DNA replication;BP:telomere maintenance via telomerase;BP:DNA unwinding involved in DNA replication;BP:telomere maintenance;CC:nuclear chromosome, telomeric region;CC:nucleus;CC:DNA replication factor A complex;MF:seq…	REPA_OB_2;Rep-A_N;tRNA_anti-codon;DUF223
Cs_ont_9g027570	K14497	PP2C	CC:nucleus;CC:cytosol;MF:metal ion binding;MF:protein serine/threonine phosphatase activity;MF:magnesium-dependent protein serine/threonine phosphatase activity;	PP2C;PP2C_2
Cs_ont_8g028740	K20547	CHIB	BP:carbohydrate metabolic process;BP:cell wall macromolecule catabolic process;BP:defense response to fungus;BP:chitin catabolic process;MF:chitin binding;MF:chitinase activity;	Glyco_hydro_19
Cs_ont_7g008250	K01581	E4.1.1.17, ODC1, speC, speF	BP:polyamine biosynthetic process;BP:putrescine biosynthetic process from ornithine;CC:cytoplasm;MF:ornithine decarboxylase activity;MF:catalytic activity;	Orn_Arg_deC_N;Orn_DAP_Arg_deC
Cs_ont_4g022470	K13447	RBOH	BP:oxidation-reduction process;CC:integral component of membrane;CC:plasma membrane;MF:oxidoreductase activity, acting on NA;MF:NA;MF:calcium ion binding;MF:peroxidase activity;	NADPH_Ox;NAD_binding_6;FAD_binding_8;Ferric_reduct;EF-hand_7;EF-hand_1;EF-hand_5
Cs_ont_9g008270	K00799	GST, gst	BP:glutathione metabolic process;CC:cytoplasm;MF:transferase activity;MF:glutathione transferase activity;	GST_N;GST_N_2;GST_N_3;GST_C_2;GST_C
Cs_ont_7g012620	K13379	RGP, UTM	BP:plant-type cell wall biogenesis;BP:UDP-L-arabinose metabolic process;BP:plant-type cell wall organization or biogenesis;CC:Golgi apparatus;CC:cytosol;MF:UDP-arabinopyranose mutase activity;MF:intramolecular transferase activity;	RGP
Cs_ont_8g007390	K02324	POLE	BP:base-excision repair, gap-filling;BP:nucleotide-excision repair, DNA gap filling;BP:DNA replication proofreading;BP:DNA repair;BP:leading strand elongation;BP:DNA replication;BP:mitotic cell cycle;CC:epsilon DNA polymerase complex;MF:4 iron, 4 sulfur cluster binding;MF:nucleotide binding;MF:DNA-directed DNA polymerase activity;MF:zinc ion binding;MF:single-stranded DNA 3'-5' exodeoxyribonuclea…	DNA_pol_B_exo1;DNA_pol_B;DNA_pol_B_exo2;RNase_H_2
Cs_ont_7g003880	K03283	HSPA1s	BP:response to unfolded protein;BP:cellular response to unfolded protein;BP:chaperone mediated protein folding requiring cofactor;BP:protein refolding;BP:intracellular signal transduction;CC:cytoplasm;CC:integral component of membrane;MF:ATPase activity, coupled;MF:heat shock protein binding;MF:protein binding involved in protein folding;MF:unfolded protein binding;MF:misfolded protein binding;MF…	HSP70;MreB_Mbl;C1_2;Hydantoinase_A
Cs_ont_7g027580	K13464	JAZ	BP:regulation of jasmonic acid mediated signaling pathway;BP:response to wounding;BP:regulation of defense response;CC:nucleus;	tify;Jas_motif
Cs_ont_4g000240	K22596	GGCT	BP:glutathione catabolic process;CC:cytoplasm;CC:integral component of membrane;MF:transferase activity;MF:gamma-glutamylcyclotransferase activity;	ChaC
Cs_ont_5g009330	K14493	GID1	BP:floral organ morphogenesis;BP:raffinose family oligosaccharide biosynthetic process;BP:gibberellin mediated signaling pathway;BP:negative regulation of gene expression;BP:positive regulation of gibberellic acid mediated signaling pathway;BP:positive regulation of fertilization;BP:catabolic process;BP:fruit morphogenesis;CC:cytoplasm;CC:plastid;CC:nucleus;MF:hydrolase activity;MF:gibberellin bi…	Abhydrolase_3;COesterase
Cs_ont_3g010550	K03283	HSPA1s	BP:response to unfolded protein;BP:cellular response to unfolded protein;BP:chaperone mediated protein folding requiring cofactor;BP:protein refolding;CC:cytoplasm;CC:integral component of membrane;MF:ATPase activity, coupled;MF:heat shock protein binding;MF:protein binding involved in protein folding;MF:unfolded protein binding;MF:misfolded protein binding;MF:ATPase activity;MF:ATP binding;	HSP70
Cs_ont_7g021070	K13379;K09590	RGP, UTM;CYP85A1, BR6OX1	BP:brassinosteroid homeostasis;BP:brassinosteroid biosynthetic process;BP:sterol metabolic process;BP:plant-type cell wall organization or biogenesis;BP:multicellular organism development;BP:oxidation-reduction process;MF:monooxygenase activity;MF:heme binding;MF:oxidoreductase activity, acting on paired donors, with incorporation or reduction of molecular oxygen;MF:intramolecular transferase act…	RGP;p450
Cs_ont_7g015520	K12450	RHM	BP:nucleotide-sugar metabolic process;MF:dTDP-glucose 4,6-dehydratase activity;	GDP_Man_Dehyd;Epimerase;RmlD_sub_bind;Polysacc_synt_2;3Beta_HSD;NAD_binding_4
Cs_ont_5g019460	K01183	E3.2.1.14	BP:chitin catabolic process;BP:carbohydrate metabolic process;BP:cell wall macromolecule catabolic process;MF:chitinase activity;MF:chitin binding;	Glyco_hydro_19
Cs_ont_3g015170	K09490	HSPA5, BIP	BP:response to unfolded protein;BP:endoplasmic reticulum unfolded protein response;BP:ER-associated ubiquitin-dependent protein catabolic process;BP:cellular response to unfolded protein;BP:chaperone mediated protein folding requiring cofactor;BP:protein refolding;CC:cytoplasm;CC:membrane;CC:endoplasmic reticulum lumen;CC:endoplasmic reticulum chaperone complex;CC:nucleus;MF:ATPase activity, coup…	HSP70;MreB_Mbl
aCommon DEGs identified in the GO and KEGG analysis of CD72 vs Cs.
