# Supplementary material for: Elucidation of mechanisms underlying active oxygen burst in Citrus sinensis after Diaporthe citri infection using transcriptome analysis
Source: Front Microbiol. 2024 Aug 29;15:1425441. doi: 10.3389/fmicb.2024.1425441 (PMC11390498; doi:10.3389/fmicb.2024.1425441)
Supplement: Supplementary file 6 [file Table_4.XLSX]

## Sheet: 28个24-72h上调基因注释详情
	Table S4 Information about 28 up-regulated ROS related genes
Cluster ID	Gene ID	CD12_VS_CS(significant)	CD12_VS_CS(regulate)	CD12_VS_CS(log2fc)	CD24_VS_CS(significant)	CD24_VS_CS(regulate)	CD24_VS_CS(log2fc)	CD48_VS_CS(significant)	CD48_VS_CS(regulate)	CD48_VS_CS(log2fc)	CD72_VS_CS(significant)	CD72_VS_CS(regulate)	CD72_VS_CS(log2fc)	CD120_VS_CS(significant)	CD120_VS_CS(regulate)	CD120_VS_CS(log2fc)
Subcluster_1	Cs_ont_1g014080	no	up	0.257917	yes	up	4.7177	yes	up	2.63299	yes	up	4.19552	no	down	-0.844214
	Cs_ont_2g022940	no	up	0.0923253	yes	up	3.79596	no	up	2.41721	yes	up	4.90836	no	down	-4.20011
	Cs_ont_3g006910	no	down	-0.203468	yes	up	1.09118	yes	up	2.8378	yes	up	1.54736	no	up	0.224221
	Cs_ont_3g032510	no	down	-3.38664	yes	up	4.77384	no	up	1.90179	yes	up	4.91351	no	down	-3.9391
	Cs_ont_4g023520	no	down	-0.0333038	yes	up	8.72767	yes	up	6.82439	yes	up	8.9936	no	down	-1.5898
	Cs_ont_4g025190	no	down	-0.62892	yes	up	1.98867	yes	up	1.1778	yes	up	1.88694	no	down	-0.513511
	Cs_ont_5g025020	no	down	-0.926868	yes	up	7.49558	yes	up	6.16461	yes	up	7.86681	yes	down	-2.51291
	Cs_ont_5g040370	yes	down	-2.19854	yes	up	1.89354	no	up	0.59417	yes	up	1.69052	no	down	-0.7938
	Cs_ont_6g005320	yes	down	-1.6997	yes	up	4.1137	yes	up	3.39093	yes	up	4.6124	no	down	-0.766912
	Cs_ont_6g016010	no	down	-0.548477	yes	up	4.88303	yes	up	2.11686	yes	up	4.45608	no	down	-0.87773
	Cs_ont_6g019300	yes	down	-1.53283	yes	up	4.64482	yes	up	4.35668	yes	up	5.24082	no	up	0.105236
	Cs_ont_8g001420	yes	down	-4.62192	yes	up	4.05595	yes	up	2.23962	yes	up	4.23143	yes	down	-1.52428
	Cs_ont_8g001430	yes	down	-4.89974	yes	up	3.5762	yes	up	1.96915	yes	up	3.98739	no	down	-1.23781
	Cs_ont_8g001440	yes	down	-3.0653	yes	up	3.44807	yes	up	2.49418	yes	up	3.66549	no	down	-0.854746
	Cs_ont_8g001450	yes	down	-5.46474	yes	up	3.83206	yes	up	2.36022	yes	up	4.15895	no	down	-0.948022
	Cs_ont_8g001460	yes	down	-1.36502	yes	up	4.762	yes	up	3.2696	yes	up	5.45912	no	down	-0.290954
	Cs_ont_8g002810	yes	down	-1.31713	yes	up	5.98776	yes	up	5.16231	yes	up	6.27875	yes	down	-1.82611
	Cs_ont_8g003200	no	up	0.312705	yes	up	5.90805	yes	up	4.75604	yes	up	6.44701	no	down	-0.948295
	Cs_ont_8g007200	yes	down	-1.10062	yes	up	3.79353	yes	up	1.76373	yes	up	4.5573	yes	down	-1.7769
	Cs_ont_9g028550	no	up	1.10697	yes	up	6.64003	yes	up	4.89098	yes	up	8.52072	no	down	-0.314409
	Cs_ont_4g028090	yes	down	-1.59248	yes	up	1.31226	no	up	0.610746	yes	up	1.00535	no	down	-0.243159
	Cs_ont_2g007090	no	down	-0.488746	no	up	0.999676	yes	up	1.01014	yes	up	1.2033	no	up	0.0924047
	Cs_ont_2g023270	yes	down	-2.34459	yes	up	5.56403	yes	up	4.35748	yes	up	5.03324	yes	down	-1.31098
	Cs_ont_5g042140	no	down	-0.166782	yes	up	5.40601	yes	up	3.43439	yes	up	5.35806	no	up	0.695189
	Cs_ont_2g018130	no	down	-0.945099	yes	up	1.81834	yes	up	1.52788	yes	up	1.86318	no	down	-0.236388
	Cs_ont_5g032650	no	down	-0.877223	no	up	0.904076	no	up	0.962668	yes	up	1.08272	no	down	-0.0258086
	Cs_ont_6g011790	yes	down	-1.30683	yes	up	1.87195	yes	up	1.62651	yes	up	2.0611	no	up	0.128599
	Cs_ont_7g009270	no	down	-0.283612	yes	up	2.19992	yes	up	1.94702	yes	up	2.53926	no	up	0.411534
Subcluster_5	Cs_ont_8g014980	no	up	0.552609	yes	up	1.82551	yes	up	2.42431	yes	up	4.57592	yes	up	2.36617
	Cs_ont_3g029500	no	up	0.752346	no	up	0.359373	no	up	1.01672	yes	up	1.88618	no	up	0.694392
	Cs_ont_5g003690	no	up	2.2266	yes	up	3.45128	yes	up	3.86482	yes	up	5.67516	yes	up	3.57408
