# Supplementary material for: Elucidation of mechanisms underlying active oxygen burst in Citrus sinensis after Diaporthe citri infection using transcriptome analysis
Source: Front Microbiol. 2024 Aug 29;15:1425441. doi: 10.3389/fmicb.2024.1425441 (PMC11390498; doi:10.3389/fmicb.2024.1425441)
Supplement: Supplementary file 7 [file Table_5.XLSX]

## Sheet: CD12_vs_CS
Table S2-1. Information about all identified DEGs at CD12_vs_CS
seq_id	gene_name	length	fc(CS/CD12)	log2fc(CS/CD12)	pvalue	padjust	significant	regulate	CD12_1_count	CD12_2_count	CD12_3_count	CS1_count	CS2_count	CS3_count	CD12_1_tpm	CD12_2_tpm	CD12_3_tpm	CS1_tpm	CS2_tpm	CS3_tpm	CD12_tpm	CS_tpm	nr	go	KO_id	KO_name	paths	cog	cog_description	pfam	swissprot
Cs_ont_6g016730	Cs_ont_6g016730	1398	0.00473865	-7.72131	0	0	yes	down	29.01	32	35	1306.95	1433.02	1424.2	0.35	0.3	0.33	52.74	57.42	61.22	0.326667	57.1267	XP_006429164.2(ultraviolet-B receptor UVR8 isoform X2 [Citrus clementina])							PF00415.19(RCC1:Regulator of chromosome condensation (RCC1) repeat); PF13540.7(RCC1_2:Regulator of chromosome condensation (RCC1) repeat)	sp|Q9FN03|UVR8_ARATH(Ultraviolet-B receptor UVR8 OS=Arabidopsis thaliana OX=3702 GN=UVR8 PE=1 SV=1)
Cs_ont_9g009400	Cs_ont_9g009400	775	0.00670661	-7.2202	0	0	yes	down	81	140	141	3460	4170	3365	2.44	3.3	3.29	347.05	406.03	350.65	3.01	367.91	XP_006489659.1(protein PROTON GRADIENT REGULATION 5, chloroplastic [Citrus sinensis])	GO:0009644(biological_process:response to high light intensity); GO:0009773(biological_process:photosynthetic electron transport in photosystem I); GO:0009507(cellular_component:chloroplast); GO:0009055(molecular_function:electron carrier activity)				ENOG411252E(S:Function unknown)	ENOG411252E(protein PROTON GRADIENT REGULATION 5)		sp|Q9SL05|PGR5_ARATH(Protein PROTON GRADIENT REGULATION 5, chloroplastic OS=Arabidopsis thaliana OX=3702 GN=PGR5 PE=1 SV=1)
Cs_ont_7g000550	Cs_ont_7g000550	1617	0.00100099	-9.96435	0	0	yes	down	56	80	76	13204	17446	12872	0.5	0.54	0.52	390.94	508.51	408.23	0.52	435.893	ESR48853.1(hypothetical protein CICLE_v10031165mg [Citrus clementina])	GO:0016301(molecular_function:kinase activity)				COG5184(D:Cell cycle control, cell division, chromosome partitioning); COG5184(Z:Cytoskeleton)	COG5184(regulator of chromosome condensation); COG5184(regulator of chromosome condensation)	PF00415.19(RCC1:Regulator of chromosome condensation (RCC1) repeat); PF13540.7(RCC1_2:Regulator of chromosome condensation (RCC1) repeat)	sp|Q9FN03|UVR8_ARATH(Ultraviolet-B receptor UVR8 OS=Arabidopsis thaliana OX=3702 GN=UVR8 PE=1 SV=1)
Cs_ont_2g002630	Cs_ont_2g002630	4850	0.0042281	-7.88577	0	0	yes	down	2669.43	3395.76	3941.4	187344	163891	134277	8.67	9.17	10.33	3983.11	3505.9	3096.63	9.39	3528.55	ESR62880.1(hypothetical protein CICLE_v10014107mg [Citrus clementina])	GO:0004373(molecular_function:glycogen (starch) synthase activity); GO:0005982(biological_process:starch metabolic process); GO:0009011(molecular_function:starch synthase activity); GO:0009501(cellular_component:amyloplast); GO:0009507(cellular_component:chloroplast); GO:0019252(biological_process:starch biosynthetic process)	K00703	glgA	map00500(Starch and sucrose metabolism)	COG0297(G:Carbohydrate transport and metabolism)	COG0297(starch synthase activity)	PF08323.12(Glyco_transf_5:Starch synthase catalytic domain); PF13439.7(Glyco_transf_4:Glycosyltransferase Family 4); PF00534.21(Glycos_transf_1:Glycosyl transferases group 1); PF13692.7(Glyco_trans_1_4:Glycosyl transferases group 1); PF13579.7(Glyco_trans_4_4:Glycosyl transferase 4-like domain); PF12718.8(Tropomyosin_1:Tropomyosin like)	sp|Q0WVX5|SSY4_ARATH(Probable starch synthase 4, chloroplastic/amyloplastic OS=Arabidopsis thaliana OX=3702 GN=SS4 PE=1 SV=1)
Cs_ont_5g018090	Cs_ont_5g018090	2434	0.0209994	-5.57351	0	0	yes	down	403	520	670	5700	5376	4404	3.89	4.08	5.27	190.35	176.89	156.97	4.41333	174.737	GAY65619.1(hypothetical protein CUMW_242540 [Citrus unshiu])	GO:0006355(biological_process:regulation of transcription, DNA-templated); GO:0005634(cellular_component:nucleus); GO:0008270(molecular_function:zinc ion binding); GO:0009640(biological_process:photomorphogenesis)				ENOG410YBMW(S:Function unknown)	ENOG410YBMW(nucleic acid binding transcription factor activity)	PF13855.7(LRR_8:Leucine rich repeat); PF12799.8(LRR_4:Leucine Rich repeats (2 copies)); PF00560.34(LRR_1:Leucine Rich Repeat)	sp|Q9SID1|BBX25_ARATH(B-box zinc finger protein 25 OS=Arabidopsis thaliana OX=3702 GN=BBX25 PE=1 SV=2)
Cs_ont_2g002610	Cs_ont_2g002610	795	0.000809422	-10.2708	0	0	yes	down	199.24	377.49	474.97	101478	89811.5	68832.6	5.78	8.58	10.68	9814.68	8438.9	6925.94	8.34667	8393.17	XP_006449643.1(chlorophyll a-b binding protein of LHCII type 1 [Citrus clementina])	GO:0009535(cellular_component:chloroplast thylakoid membrane); GO:0009941(cellular_component:chloroplast envelope); GO:0016168(molecular_function:chlorophyll binding); GO:0009522(cellular_component:photosystem I); GO:0009523(cellular_component:photosystem II); GO:0016021(cellular_component:integral component of membrane); GO:0010287(cellular_component:plastoglobule); GO:0018298(biological_process…	K08912	LHCB1	map00196(Photosynthesis - antenna proteins)			PF00504.22(Chloroa_b-bind:Chlorophyll A-B binding protein)	sp|P07369|CB2G_SOLLC(Chlorophyll a-b binding protein 3C, chloroplastic OS=Solanum lycopersicum OX=4081 GN=CAB3C PE=3 SV=1)
Cs_ont_3g024580	Cs_ont_3g024580	2025	0.00129637	-9.59131	0	0	yes	down	11	30	37	4014	4698	3448	0.09	0.18	0.24	107.31	120.57	97.13	0.17	108.337	XP_006465779.1(protein LNK3 [Citrus sinensis])	GO:0006355(biological_process:regulation of transcription, DNA-templated); GO:0007623(biological_process:circadian rhythm)				ENOG411140C(S:Function unknown)	ENOG411140C(-)		sp|Q9LHH5|LNK3_ARATH(Protein LNK3 OS=Arabidopsis thaliana OX=3702 GN=LNK3 PE=1 SV=1)
Cs_ont_8g014310	Cs_ont_8g014310	2610	0.0014559	-9.42387	0	0	yes	down	21	49	38	4755	5616	4770	0.12	0.23	0.18	94.63	110.96	102.45	0.176667	102.68	XP_006478575.1(protein LNK1 isoform X5 [Citrus sinensis])	GO:0006355(biological_process:regulation of transcription, DNA-templated); GO:0007623(biological_process:circadian rhythm)				ENOG410YS2X(S:Function unknown)	ENOG410YS2X(-)		sp|A8MQN2|LNK1_ARATH(Protein LNK1 OS=Arabidopsis thaliana OX=3702 GN=LNK1 PE=1 SV=1)
Cs_ont_4g015890	Cs_ont_4g015890	444	0.0173349	-5.85017	0	0	yes	down	99	151	142	1469	1768	1399	1.7	2.08	1.94	86.76	102.36	86.66	1.90667	91.9267	XP_006464656.1(zinc finger protein hangover [Citrus sinensis])	GO:0008270(molecular_function:zinc ion binding)							sp|Q9LJB7|BBX32_ARATH(B-box zinc finger protein 32 OS=Arabidopsis thaliana OX=3702 GN=BBX32 PE=1 SV=1)
Cs_ont_9g006400	Cs_ont_9g006400	888	0.0116876	-6.41887	0	0	yes	down	173.56	186.72	286.53	3705.33	3772.94	3843.98	6.39	5.25	8.05	416.22	411.29	441.41	6.56333	422.973	XP_006420038.1(early light-induced protein 1, chloroplastic [Citrus clementina])	GO:0009535(cellular_component:chloroplast thylakoid membrane); GO:0016021(cellular_component:integral component of membrane)				ENOG410Y0RG(S:Function unknown)	ENOG410Y0RG(early light-induced protein)	PF00504.22(Chloroa_b-bind:Chlorophyll A-B binding protein)	sp|P93735|ELIP1_ARATH(Early light-induced protein 1, chloroplastic OS=Arabidopsis thaliana OX=3702 GN=ELIP1 PE=1 SV=1)
Cs_ont_2g002590	Cs_ont_2g002590	1660	0.00098101	-9.99344	0	0	yes	down	1448.65	2354.04	2653.11	532389	440608	360222	13.51	17.79	20.36	18251.2	14762.5	13078.4	17.22	15364	XP_006449645.2(uncharacterized protein LOC18053263 [Citrus clementina])	GO:0009535(cellular_component:chloroplast thylakoid membrane); GO:0009941(cellular_component:chloroplast envelope); GO:0016168(molecular_function:chlorophyll binding); GO:0009522(cellular_component:photosystem I); GO:0009523(cellular_component:photosystem II); GO:0016021(cellular_component:integral component of membrane); GO:0010287(cellular_component:plastoglobule); GO:0018298(biological_process…	K08912	LHCB1	map00196(Photosynthesis - antenna proteins)			PF00504.22(Chloroa_b-bind:Chlorophyll A-B binding protein)	sp|P07369|CB2G_SOLLC(Chlorophyll a-b binding protein 3C, chloroplastic OS=Solanum lycopersicum OX=4081 GN=CAB3C PE=3 SV=1)
Cs_ont_6g019050	Cs_ont_6g019050	2343	0.0264579	-5.24016	0	0	yes	down	587	889	998	6315	6574	6125	3.63	4.27	4.84	127.88	130.61	133.71	4.24667	130.733	XP_006480565.1(two-component response regulator-like APRR7 [Citrus sinensis])	GO:0000160(biological_process:phosphorelay signal transduction system); GO:0005634(cellular_component:nucleus)	K12129	PRR7	map04712(Circadian rhythm - plant)	COG5641(K:Transcription)	COG5641(Transcription factor)	PF00072.25(Response_reg:Response regulator receiver domain); PF06203.15(CCT:CCT motif)	sp|Q93WK5|APRR7_ARATH(Two-component response regulator-like APRR7 OS=Arabidopsis thaliana OX=3702 GN=APRR7 PE=1 SV=1)
Cs_ont_8g013300	Cs_ont_8g013300	2884	0.00360808	-8.11455	0	0	yes	down	243	236	337	14969	16774	14837	1.33	1.13	1.56	299.13	331.45	318.3	1.34	316.293	XP_006494919.1(protein LNK2 isoform X1 [Citrus sinensis])	GO:0006355(biological_process:regulation of transcription, DNA-templated); GO:0007623(biological_process:circadian rhythm)				ENOG410YI0T(S:Function unknown)	ENOG410YI0T(-)		sp|F4JCX9|LNK2_ARATH(Protein LNK2 OS=Arabidopsis thaliana OX=3702 GN=LNK2 PE=1 SV=1)
Cs_ont_1g009170	Cs_ont_1g009170	1533	0.00291275	-8.4234	0	0	yes	down	32	60	64	3727	3898	3302	0.39	0.59	0.62	155.43	159.88	146.4	0.533333	153.903	XP_006465171.1(B-box zinc finger protein 32-like [Citrus sinensis])	GO:0005737(cellular_component:cytoplasm); GO:0010200(biological_process:response to chitin); GO:0005634(cellular_component:nucleus); GO:0009785(biological_process:blue light signaling pathway); GO:0045892(biological_process:negative regulation of transcription, DNA-templated); GO:0008270(molecular_function:zinc ion binding); GO:0010017(biological_process:red or far-red light signaling pathway); G…				ENOG410YSB4(S:Function unknown)	ENOG410YSB4(zinc finger)	PF00643.25(zf-B_box:B-box zinc finger)	sp|Q9LJB7|BBX32_ARATH(B-box zinc finger protein 32 OS=Arabidopsis thaliana OX=3702 GN=BBX32 PE=1 SV=1)
Cs_ont_2g016420	Cs_ont_2g016420	2559	27.306	4.77115	0	0	yes	up	66957	77379.2	81057.6	602.36	574.7	532.63	421.18	399.71	417.71	13.2	12.53	12.54	412.867	12.7567	XP_006447848.1(zinc finger protein CONSTANS-LIKE 9 [Citrus clementina])	GO:0005634(cellular_component:nucleus); GO:0008270(molecular_function:zinc ion binding)				ENOG410YA5C(S:Function unknown)	ENOG410YA5C(Zinc finger protein CONSTANS-LIKE)	PF06203.15(CCT:CCT motif); PF00643.25(zf-B_box:B-box zinc finger)	sp|Q9SSE5|COL9_ARATH(Zinc finger protein CONSTANS-LIKE 9 OS=Arabidopsis thaliana OX=3702 GN=COL9 PE=1 SV=1)
Cs_ont_4g028220	Cs_ont_4g028220	1929	0.067279	-3.8937	0	0	yes	down	2656	3347	4143	10598	10135	10076	24.43	25.12	30.99	338.61	319.19	343.6	26.8467	333.8	XP_006473976.1(NADP-dependent glyceraldehyde-3-phosphate dehydrogenase [Citrus sinensis])	GO:0008886(molecular_function:glyceraldehyde-3-phosphate dehydrogenase (NADP+) (non-phosphorylating) activity); GO:0008911(molecular_function:lactaldehyde dehydrogenase activity); GO:0016620(molecular_function:oxidoreductase activity, acting on the aldehyde or oxo group of donors, NAD or NADP as acceptor)	K00131	gapN	map00010(Glycolysis / Gluconeogenesis); map00030(Pentose phosphate pathway)	COG1012(C:Energy production and conversion)	COG1012(Dehydrogenase)	PF00171.23(Aldedh:Aldehyde dehydrogenase family)	sp|P93338|GAPN_NICPL(NADP-dependent glyceraldehyde-3-phosphate dehydrogenase OS=Nicotiana plumbaginifolia OX=4092 GN=GAPN PE=2 SV=1)
Cs_ont_5g005500	Cs_ont_5g005500	6627	0.00172321	-9.18069	0	0	yes	down	208.26	268.94	265.68	29098.5	32812.8	26918.1	0.52	0.57	0.6	481.47	533.4	475.44	0.563333	496.77	XP_006491389.1(protein LHY-like isoform X1 [Citrus sinensis])	GO:0005634(cellular_component:nucleus); GO:0003677(molecular_function:DNA binding)	K12133	LHY	map04712(Circadian rhythm - plant)	ENOG4111X77(K:Transcription); COG5269(K:Transcription)	ENOG4111X77(Myb transcription factor); COG5269(Transcription factor)	PF00249.32(Myb_DNA-binding:Myb-like DNA-binding domain)	sp|Q6R0H1|LHY_ARATH(Protein LHY OS=Arabidopsis thaliana OX=3702 GN=LHY PE=1 SV=2)
Cs_ont_2g002640	Cs_ont_2g002640	795	0.000688361	-10.5045	3.8508e-306	4.26284e-303	yes	down	190.17	458.52	560.69	135545	117667	95130.9	5.52	10.42	12.61	13109.6	11056.3	9572.08	9.51667	11246	XP_006449643.1(chlorophyll a-b binding protein of LHCII type 1 [Citrus clementina])	GO:0009535(cellular_component:chloroplast thylakoid membrane); GO:0009941(cellular_component:chloroplast envelope); GO:0016168(molecular_function:chlorophyll binding); GO:0009522(cellular_component:photosystem I); GO:0009523(cellular_component:photosystem II); GO:0016021(cellular_component:integral component of membrane); GO:0010287(cellular_component:plastoglobule); GO:0018298(biological_process…	K08912	LHCB1	map00196(Photosynthesis - antenna proteins)			PF00504.22(Chloroa_b-bind:Chlorophyll A-B binding protein)	sp|P07369|CB2G_SOLLC(Chlorophyll a-b binding protein 3C, chloroplastic OS=Solanum lycopersicum OX=4081 GN=CAB3C PE=3 SV=1)
Cs_ont_8g021730	Cs_ont_8g021730	599	0.00797852	-6.96966	6.50597e-304	6.82305e-301	yes	down	35	35	52	1033	1154	953	1.6	1.19	1.75	148.8	160.4	140.75	1.51333	149.983	XP_006423271.1(transcription factor RADIALIS isoform X2 [Citrus clementina])	GO:0005634(cellular_component:nucleus); GO:0003677(molecular_function:DNA binding)				COG5269(K:Transcription); ENOG410YUEI(K:Transcription)	COG5269(Transcription factor); ENOG410YUEI(Myb-like DNA-binding domain)	PF00249.32(Myb_DNA-binding:Myb-like DNA-binding domain)	sp|Q9SIJ5|RADL2_ARATH(Protein RADIALIS-like 2 OS=Arabidopsis thaliana OX=3702 GN=RL2 PE=2 SV=1)
Cs_ont_8g020180	Cs_ont_8g020180	1757	0.0213703	-5.54825	8.03836e-294	8.00862e-291	yes	down	141	202	223	1957	1955	1506	1.59	1.82	1.94	74.49	73.59	60.93	1.78333	69.67	XP_006423480.1(B-box zinc finger protein 19 [Citrus clementina])	GO:0006355(biological_process:regulation of transcription, DNA-templated); GO:0005634(cellular_component:nucleus); GO:0008270(molecular_function:zinc ion binding); GO:0009640(biological_process:photomorphogenesis)				ENOG410Y2NN(S:Function unknown)	ENOG410Y2NN(zinc finger (B-box type) family protein)	PF00643.25(zf-B_box:B-box zinc finger); PF16366.6(CEBP_ZZ:Cytoplasmic polyadenylation element-binding protein ZZ domain)	sp|C0SVM5|BBX19_ARATH(B-box zinc finger protein 19 OS=Arabidopsis thaliana OX=3702 GN=BBX19 PE=1 SV=1)
Cs_ont_4g011310	Cs_ont_4g011310	1215	0.0326793	-4.93548	4.58885e-284	4.35416e-281	yes	down	903	1125	975	6683	6554	5862	16.51	16.82	14.92	395.28	385.17	369.15	16.0833	383.2	XP_006475497.1(protein ALP1-like [Citrus sinensis])	GO:0016021(cellular_component:integral component of membrane); GO:0015299(molecular_function:solute:proton antiporter activity)	K23222	HARBI1		ENOG411206Y(S:Function unknown)	ENOG411206Y(transposon protein)	PF13359.7(DDE_Tnp_4:DDE superfamily endonuclease)	sp|Q9M2U3|ALPL_ARATH(Protein ALP1-like OS=Arabidopsis thaliana OX=3702 GN=At3g55350 PE=2 SV=1)
Cs_ont_3g007360	Cs_ont_3g007360	2276	0.0385304	-4.69786	2.83286e-276	2.5658e-273	yes	down	2576	3282	3625	14947	16425	19052	18.58	19.52	21.49	376.38	407.01	514.91	19.8633	432.767	XP_006473061.1(uncharacterized protein LOC102615305 [Citrus sinensis])	GO:0016021(cellular_component:integral component of membrane); GO:0003676(molecular_function:nucleic acid binding)				ENOG410YFZ5(S:Function unknown)	ENOG410YFZ5(Protein of unknown function (DUF793))	PF05633.12(BPS1:Protein BYPASS1-related); PF05055.13(DUF677:Protein of unknown function (DUF677))	sp|Q9CAK4|ROH1_ARATH(Protein ROH1 OS=Arabidopsis thaliana OX=3702 GN=ROH1 PE=1 SV=1)
Cs_ont_7g022200	Cs_ont_7g022200	2520	0.0360021	-4.79578	1.67284e-271	1.44926e-268	yes	down	312	403	524	2170	2618	2226	2.12	2.24	2.91	51.4	61.23	56.46	2.42333	56.3633	GAY44106.1(hypothetical protein CUMW_079700, partial [Citrus unshiu])	GO:0051536(molecular_function:iron-sulfur cluster binding); GO:0016791(molecular_function:phosphatase activity); GO:0009055(molecular_function:electron carrier activity)	K17616	CTDSPL2				PF05755.13(REF:Rubber elongation factor protein (REF)); PF02301.19(HORMA:HORMA domain)	sp|F4HRV8|ASY1_ARATH(Meiosis-specific protein ASY1 OS=Arabidopsis thaliana OX=3702 GN=ASY1 PE=1 SV=1)
Cs_ont_4g000470	Cs_ont_4g000470	726	0.053022	-4.23726	1.27007e-268	1.05448e-265	yes	down	546.57	685.72	877.87	2876.34	2862.07	2397.85	18.27	17.77	22.5	317.33	305.84	273.76	19.5133	298.977	XP_006483603.1(probable plastid-lipid-associated protein 8, chloroplastic [Citrus sinensis])					ENOG4111J7K(S:Function unknown)	ENOG4111J7K(plastid-lipid-associated protein 8)	PF04755.13(PAP_fibrillin:PAP_fibrillin)	sp|Q941D3|PAP8_ARATH(Probable plastid-lipid-associated protein 8, chloroplastic OS=Arabidopsis thaliana OX=3702 GN=PAP8 PE=1 SV=1)
Cs_ont_6g006410	Cs_ont_6g006410	2186	0.12791	-2.9668	1.37388e-263	1.09504e-260	yes	down	4920	6170	6103	9346	9208	9198	41.14	42.27	41.69	271.39	264.83	286.97	41.7	274.397	XP_006481999.1(calmodulin-binding protein 25-like [Citrus sinensis])	GO:0016021(cellular_component:integral component of membrane); GO:0005634(cellular_component:nucleus); GO:0006970(biological_process:response to osmotic stress); GO:0005516(molecular_function:calmodulin binding)				ENOG410YN0G(S:Function unknown)	ENOG410YN0G(VQ motif-containing protein)	PF05678.15(VQ:VQ motif)	sp|O80683|CAB25_ARATH(Calmodulin-binding protein 25 OS=Arabidopsis thaliana OX=3702 GN=CAMBP25 PE=1 SV=1)
Cs_ont_7g015940	Cs_ont_7g015940	2260	0.136367	-2.87443	1.14867e-243	8.80322e-241	yes	down	7527	9400	11051	13598	15215	13242	57.42	58.73	68.73	362.58	399.66	377.01	61.6267	379.75	GAY50738.1(hypothetical protein CUMW_129040 [Citrus unshiu])	GO:0005737(cellular_component:cytoplasm); GO:0061077(biological_process:chaperone-mediated protein folding); GO:0080025(molecular_function:phosphatidylinositol-3,5-bisphosphate binding); GO:0005829(cellular_component:cytosol); GO:0032266(molecular_function:phosphatidylinositol-3-phosphate binding); GO:0009611(biological_process:response to wounding); GO:0071944(cellular_component:cell periphery);…	K09571	FKBP4_5		COG0545(O:Posttranslational modification, protein turnover, chaperones)	COG0545(Peptidyl-prolyl cis-trans isomerase)	PF00254.29(FKBP_C:FKBP-type peptidyl-prolyl cis-trans isomerase); PF00515.29(TPR_1:Tetratricopeptide repeat); PF07719.18(TPR_2:Tetratricopeptide repeat); PF13181.7(TPR_8:Tetratricopeptide repeat); PF18023.2(FKBP_N_2:BDBT FKBP like N-terminal); PF14559.7(TPR_19:Tetratricopeptide repeat); PF13424.7(TPR_12:Tetratricopeptide repeat); PF13432.7(TPR_16:Tetratricopeptide repeat); PF13428.7(TPR_14:Tetrat…	sp|Q9FJL3|FKB65_ARATH(Peptidyl-prolyl cis-trans isomerase FKBP65 OS=Arabidopsis thaliana OX=3702 GN=FKBP65 PE=1 SV=1)
Cs_ont_8g001210	Cs_ont_8g001210	873	138.871	7.1176	1.06354e-233	7.84893e-231	yes	up	40930.8	53616.4	62850.4	109	65	58.13	1169.3	1200.48	1393.02	10.16	5.83	5.49	1254.27	7.16	ESR38241.1(hypothetical protein CICLE_v10029307mg [Citrus clementina])					ENOG410YR10(S:Function unknown)	ENOG410YR10(expressed protein)
Cs_ont_9g007830	Cs_ont_9g007830	1113	0.0269692	-5.21254	8.76069e-212	6.23449e-209	yes	down	158.33	200.47	186.17	1319.18	1641.75	1210.63	1.38	1.33	1.1	73.65	86.1	72.61	1.27	77.4533	XP_006489569.1(1-aminocyclopropane-1-carboxylate oxidase homolog 1-like [Citrus sinensis])	GO:0046872(molecular_function:metal ion binding); GO:0051213(molecular_function:dioxygenase activity); GO:0016491(molecular_function:oxidoreductase activity)				COG3491(S:Function unknown)	COG3491(2OGFe(II) oxygenase)	PF03171.21(2OG-FeII_Oxy:2OG-Fe(II) oxygenase superfamily); PF14226.7(DIOX_N:non-haem dioxygenase in morphine synthesis N-terminal)	sp|Q84MB3|ACCH1_ARATH(1-aminocyclopropane-1-carboxylate oxidase homolog 1 OS=Arabidopsis thaliana OX=3702 GN=At1g06620 PE=2 SV=1)
Cs_ont_4g026680	Cs_ont_4g026680	2064	0.00905812	-6.78657	9.17745e-201	6.30586e-198	yes	down	258	389	543	10857	8897	6747	2.19	2.7	3.76	321.28	259.65	213.29	2.88333	264.74	ESR66683.1(hypothetical protein CICLE_v10008366mg [Citrus clementina])	GO:0005634(cellular_component:nucleus); GO:0008270(molecular_function:zinc ion binding); GO:0009909(biological_process:regulation of flower development)				COG5641(K:Transcription)	COG5641(Transcription factor)	PF06203.15(CCT:CCT motif); PF00643.25(zf-B_box:B-box zinc finger)	sp|Q9FHH8|COL5_ARATH(Zinc finger protein CONSTANS-LIKE 5 OS=Arabidopsis thaliana OX=3702 GN=COL5 PE=2 SV=2)
Cs_ont_5g004210	Cs_ont_5g004210	691	0.00353005	-8.1461	1.54951e-193	1.02919e-190	yes	down	45	44.37	37.67	2136	3317	2082.23	1.13	0.64	0.68	236.46	349.34	240.85	0.816667	275.55	ESR58126.1(hypothetical protein CICLE_v10023137mg [Citrus clementina])	GO:0016021(cellular_component:integral component of membrane); GO:0000139(cellular_component:Golgi membrane); GO:0015136(molecular_function:sialic acid transmembrane transporter activity); GO:0015165(molecular_function:pyrimidine nucleotide-sugar transmembrane transporter activity); GO:0008643(biological_process:carbohydrate transport)				ENOG410ZCA0(S:Function unknown)	ENOG410ZCA0(-)
Cs_ont_2g002580	Cs_ont_2g002580	868	0.000462404	-11.0786	3.49782e-191	2.24831e-188	yes	down	71.84	175.95	306.18	102959	70297.4	60899.7	1.83	3.54	6.1	8808.54	5857.42	5444.12	3.82333	6703.36	XP_006449645.2(uncharacterized protein LOC18053263 [Citrus clementina])	GO:0009535(cellular_component:chloroplast thylakoid membrane); GO:0009941(cellular_component:chloroplast envelope); GO:0016168(molecular_function:chlorophyll binding); GO:0009522(cellular_component:photosystem I); GO:0009523(cellular_component:photosystem II); GO:0016021(cellular_component:integral component of membrane); GO:0010287(cellular_component:plastoglobule); GO:0018298(biological_process…	K08912	LHCB1	map00196(Photosynthesis - antenna proteins)	ENOG410ZHBU(J:Translation, ribosomal structure and biogenesis)	ENOG410ZHBU(Chlorophyll A-B binding protein)	PF00504.22(Chloroa_b-bind:Chlorophyll A-B binding protein)	sp|P07369|CB2G_SOLLC(Chlorophyll a-b binding protein 3C, chloroplastic OS=Solanum lycopersicum OX=4081 GN=CAB3C PE=3 SV=1)
Cs_ont_2g002600	Cs_ont_2g002600	405	0.000992131	-9.97718	2.68224e-188	1.6702e-185	yes	down	22.66	17.24	40.66	7621.54	5216.24	3888.38	0.07	0.04	0.1	78.63	53.31	43.19	0.07	58.3767	XP_024950509.1(probable starch synthase 4, chloroplastic/amyloplastic isoform X2 [Citrus sinensis])	GO:0005982(biological_process:starch metabolic process); GO:0004373(molecular_function:glycogen (starch) synthase activity); GO:0009507(cellular_component:chloroplast); GO:0009011(molecular_function:starch synthase activity)	K00703	glgA	map00500(Starch and sucrose metabolism)			PF00534.21(Glycos_transf_1:Glycosyl transferases group 1); PF13692.7(Glyco_trans_1_4:Glycosyl transferases group 1)	sp|Q0WVX5|SSY4_ARATH(Probable starch synthase 4, chloroplastic/amyloplastic OS=Arabidopsis thaliana OX=3702 GN=SS4 PE=1 SV=1)
Cs_ont_9g006410	Cs_ont_9g006410	812	0.01086	-6.52483	5.73547e-185	3.46318e-182	yes	down	5872.55	4134.42	5843.86	104332	105194	98521	165.17	91.16	127.61	9793.11	9598.91	9631.55	127.98	9674.52	AFD62760.1(ELIP, partial [Citrus sinensis])	GO:0009535(cellular_component:chloroplast thylakoid membrane); GO:0016021(cellular_component:integral component of membrane)				ENOG410Y0RG(S:Function unknown)	ENOG410Y0RG(early light-induced protein)	PF00504.22(Chloroa_b-bind:Chlorophyll A-B binding protein)	sp|P93735|ELIP1_ARATH(Early light-induced protein 1, chloroplastic OS=Arabidopsis thaliana OX=3702 GN=ELIP1 PE=1 SV=1)
Cs_ont_5g005390	Cs_ont_5g005390	2226	0.0676072	-3.88668	2.17159e-183	1.27268e-180	yes	down	2625.4	3658.11	3904.48	10788	11581.9	8497	8.28	9.64	10.24	154.99	164.77	130.99	9.38667	150.25	XP_006491371.1(two-component response regulator-like APRR9 isoform X1 [Citrus sinensis])	GO:0000160(biological_process:phosphorelay signal transduction system); GO:0005634(cellular_component:nucleus)	K12130	PRR5	map04712(Circadian rhythm - plant)	COG5641(K:Transcription)	COG5641(Transcription factor)	PF00072.25(Response_reg:Response regulator receiver domain); PF06203.15(CCT:CCT motif)	sp|Q689G6|PRR95_ORYSJ(Two-component response regulator-like PRR95 OS=Oryza sativa subsp. japonica OX=39947 GN=PRR95 PE=2 SV=1)
Cs_ont_8g028890	Cs_ont_8g028890	705	0.037706	-4.72906	7.21226e-182	4.10604e-179	yes	down	94.97	134.23	133.42	572.65	685.68	708.29	3.33	3.63	3.57	66	76.46	84.32	3.51	75.5933	XP_006486841.2(lysosomal Pro-X carboxypeptidase [Citrus sinensis])	GO:0008239(molecular_function:dipeptidyl-peptidase activity); GO:0006508(biological_process:proteolysis); GO:0016021(cellular_component:integral component of membrane); GO:0008236(molecular_function:serine-type peptidase activity)				ENOG410Y38A(S:Function unknown)	ENOG410Y38A(Lysosomal Pro-X)	PF05577.13(Peptidase_S28:Serine carboxypeptidase S28)	sp|P34610|PCP1_CAEEL(Putative serine protease pcp-1 OS=Caenorhabditis elegans OX=6239 GN=pcp-1 PE=1 SV=2)
Cs_ont_8g000790	Cs_ont_8g000790	582	0.00929032	-6.75006	4.8521e-181	2.68564e-178	yes	down	19.66	28.14	38.03	645.93	725.03	521.49	0.43	0.5	0.85	47.39	51.95	40.17	0.593333	46.5033	XP_006425056.2(LOW QUALITY PROTEIN: dehydrodolichyl diphosphate synthase 2 [Citrus clementina])	GO:0016765(molecular_function:transferase activity, transferring alkyl or aryl (other than methyl) groups)	K11778	DHDDS, RER2, SRT1	map00900(Terpenoid backbone biosynthesis)	COG0020(I:Lipid transport and metabolism)	COG0020(Catalyzes the condensation of isopentenyl diphosphate (IPP) with allylic pyrophosphates generating different type of terpenoids (By similarity))	PF01255.20(Prenyltransf:Putative undecaprenyl diphosphate synthase)	sp|Q56Y11|DDPS2_ARATH(Dehydrodolichyl diphosphate synthase 2 OS=Arabidopsis thaliana OX=3702 GN=At5g58770 PE=2 SV=2)
Cs_ont_3g009360	Cs_ont_3g009360	2979	0.0991684	-3.33398	1.37449e-179	7.4022e-177	yes	down	2751	3497	3767	7090	7757	5939	16.67	17.35	18.72	151.1	162.95	135.44	17.58	149.83	XP_006472776.1(long chain acyl-CoA synthetase 9, chloroplastic [Citrus sinensis])	GO:0009941(cellular_component:chloroplast envelope); GO:0102391(molecular_function:decanoate--CoA ligase activity); GO:0003824(molecular_function:catalytic activity); GO:0004467(molecular_function:long-chain fatty acid-CoA ligase activity); GO:0003996(molecular_function:acyl-CoA ligase activity); GO:0016874(molecular_function:ligase activity)	K01897	ACSL, fadD	map04146(Peroxisome); map00061(Fatty acid biosynthesis); map00071(Fatty acid degradation)	COG1022(I:Lipid transport and metabolism)	COG1022(Amp-dependent synthetase and ligase)	PF00501.29(AMP-binding:AMP-binding enzyme)	sp|Q9CAP8|LACS9_ARATH(Long chain acyl-CoA synthetase 9, chloroplastic OS=Arabidopsis thaliana OX=3702 GN=LACS9 PE=1 SV=1)
Cs_ont_8g017120	Cs_ont_8g017120	1029	0.175474	-2.51067	1.05952e-176	5.55579e-174	yes	down	1557.28	1873.41	2332.2	2315.41	2228.96	2182.2	22.38	21.03	27.01	120.9	111.57	119.76	23.4733	117.41	XP_006487490.1(auxin-induced protein PCNT115-like isoform X1 [Citrus sinensis])	GO:0016491(molecular_function:oxidoreductase activity)				COG0667(C:Energy production and conversion)	COG0667(Aldo keto reductase)	PF00248.22(Aldo_ket_red:Aldo/keto reductase family)	sp|A2XRZ0|AKR2_ORYSI(Probable aldo-keto reductase 2 OS=Oryza sativa subsp. indica OX=39946 GN=OsI_15387 PE=3 SV=1)
Cs_ont_2g011940	Cs_ont_2g011940	1527	14.4084	3.84884	9.62316e-165	4.9167e-162	yes	up	8758	10890	10403	158	147	127	80.82	81.89	77.96	4.82	4.67	4.31	80.2233	4.6	XP_006468766.1(putative zinc finger protein At1g68190 [Citrus sinensis])	GO:0005634(cellular_component:nucleus); GO:0008270(molecular_function:zinc ion binding)				ENOG4111DUW(S:Function unknown)	ENOG4111DUW(zinc finger)	PF06203.15(CCT:CCT motif)	sp|Q9C9F4|COLX_ARATH(Putative zinc finger protein At1g68190 OS=Arabidopsis thaliana OX=3702 GN=At1g68190 PE=2 SV=1)
Cs_ont_8g028960	Cs_ont_8g028960	2651	0.124915	-3.00098	4.59462e-163	2.28881e-160	yes	down	2467	3131	3379	4402	5168	5187	15.59	16.26	17.49	96.55	112.31	122.67	16.4467	110.51	XP_006486608.1(U-box domain-containing protein 15 [Citrus sinensis])	GO:0005737(cellular_component:cytoplasm); GO:0005634(cellular_component:nucleus); GO:0004842(molecular_function:ubiquitin-protein transferase activity); GO:0007166(biological_process:cell surface receptor signaling pathway)				ENOG410XRTN(S:Function unknown); ENOG410Y9VA(S:Function unknown)	ENOG410XRTN(U-box domain-containing protein); ENOG410Y9VA(U-box domain-containing protein 15-like)	PF00514.24(Arm:Armadillo/beta-catenin-like repeat); PF04564.16(U-box:U-box domain); PF05804.13(KAP:Kinesin-associated protein (KAP)); PF04826.14(Arm_2:Armadillo-like); PF11789.9(zf-Nse:Zinc-finger of the MIZ type in Nse subunit); PF13646.7(HEAT_2:HEAT repeats); PF05536.12(Neurochondrin:Neurochondrin)	sp|Q681N2|PUB15_ARATH(U-box domain-containing protein 15 OS=Arabidopsis thaliana OX=3702 GN=PUB15 PE=2 SV=2)
Cs_ont_4g000450	Cs_ont_4g000450	2426	0.113283	-3.14199	2.87665e-162	1.39805e-159	yes	down	3054.7	3237.63	4016.72	6472.87	6659.39	5675.47	13.5	9.96	12.8	100.88	102.49	96.64	12.0867	100.003	XP_024957399.1(cryptochrome DASH, chloroplastic/mitochondrial [Citrus sinensis])	GO:0003913(molecular_function:DNA photolyase activity); GO:0006281(biological_process:DNA repair)	K01669	phrB		COG0415(L:Replication, recombination and repair)	COG0415(deoxyribo-dipyrimidine photolyase)	PF03441.15(FAD_binding_7:FAD binding domain of DNA photolyase); PF00875.19(DNA_photolyase:DNA photolyase)	sp|Q38JU2|CRYD_SOLLC(Cryptochrome DASH, chloroplastic/mitochondrial OS=Solanum lycopersicum OX=4081 GN=CRYD PE=2 SV=2)
Cs_ont_3g028560	Cs_ont_3g028560	1300	0.00314612	-8.31221	2.59461e-161	1.23096e-158	yes	down	336	868	1019	54721	50189	34924	4.98	10.36	12.1	2781.55	2504.04	1880.51	9.14667	2388.7	XP_006431742.1(chlorophyll a-b binding protein 8, chloroplastic [Citrus clementina])	GO:0009535(cellular_component:chloroplast thylakoid membrane); GO:0016168(molecular_function:chlorophyll binding); GO:0009522(cellular_component:photosystem I); GO:0009523(cellular_component:photosystem II); GO:0016021(cellular_component:integral component of membrane); GO:0010287(cellular_component:plastoglobule); GO:0018298(biological_process:protein-chromophore linkage); GO:0009768(biological_…	K08909	LHCA3	map00196(Photosynthesis - antenna proteins)	ENOG410ZM8E(S:Function unknown)	ENOG410ZM8E(Chlorophyll a-b binding protein)	PF00504.22(Chloroa_b-bind:Chlorophyll A-B binding protein)	sp|P27522|CB13_SOLLC(Chlorophyll a-b binding protein 8, chloroplastic OS=Solanum lycopersicum OX=4081 GN=CAB8 PE=3 SV=1)
Cs_ont_5g039940	Cs_ont_5g039940	977	0.00291994	-8.41985	4.66288e-161	2.16076e-158	yes	down	271.2	659.12	856.35	49904.4	40270.3	30679.4	5.85	11.3	14.57	3641.85	2870.21	2350.96	10.5733	2954.34	GAY55275.1(hypothetical protein CUMW_163220 [Citrus unshiu])	GO:0009535(cellular_component:chloroplast thylakoid membrane); GO:0016168(molecular_function:chlorophyll binding); GO:0009522(cellular_component:photosystem I); GO:0009523(cellular_component:photosystem II); GO:0016021(cellular_component:integral component of membrane); GO:0018298(biological_process:protein-chromophore linkage); GO:0009768(biological_process:photosynthesis, light harvesting in ph…	K08910	LHCA4	map00196(Photosynthesis - antenna proteins)	ENOG4110JH3(S:Function unknown)	ENOG4110JH3(Chlorophyll a-b binding protein)	PF00504.22(Chloroa_b-bind:Chlorophyll A-B binding protein)	sp|Q9SQL2|CB24_PEA(Chlorophyll a-b binding protein P4, chloroplastic OS=Pisum sativum OX=3888 GN=lhcA-P4 PE=1 SV=1)
Cs_ont_7g001130	Cs_ont_7g001130	1372	0.0458561	-4.44674	1.92051e-160	8.6973e-158	yes	down	157.68	241.81	269.06	846.07	1087.15	1033.04	2.18	2.69	2.99	40.15	50.78	52.02	2.62	47.65	XP_006435692.1(aquaporin PIP1-5 [Citrus clementina])	GO:0048364(biological_process:root development); GO:0005773(cellular_component:vacuole); GO:0016021(cellular_component:integral component of membrane); GO:0015250(molecular_function:water channel activity); GO:0006833(biological_process:water transport); GO:0015267(molecular_function:channel activity); GO:0009414(biological_process:response to water deprivation); GO:0005886(cellular_component:pla…	K09872	PIP				PF00230.21(MIP:Major intrinsic protein)	sp|Q7XSQ9|PIP12_ORYSJ(Probable aquaporin PIP1-2 OS=Oryza sativa subsp. japonica OX=39947 GN=PIP1-2 PE=2 SV=3)
Cs_ont_8g021770	Cs_ont_8g021770	1047	11.8941	3.57218	5.12426e-158	2.26902e-155	yes	up	181289	222636	253605	3287	3802	4248	2730.66	2686.01	3111.42	172.65	191.33	232.54	2842.7	198.84	GAY31796.1(hypothetical protein CUMW_280630 [Citrus unshiu])	GO:0005634(cellular_component:nucleus); GO:0051252(biological_process:regulation of RNA metabolic process); GO:1990904(cellular_component:ribonucleoprotein complex); GO:0003723(molecular_function:RNA binding); GO:0003729(molecular_function:mRNA binding); GO:0006397(biological_process:mRNA processing)	K13195	CIRBP		ENOG410XZHK(S:Function unknown); ENOG410YNE9(S:Function unknown); COG0724(S:Function unknown)	ENOG410XZHK(RNA recognition motif. (a.k.a. RRM, RBD, or RNP domain)); ENOG410YNE9(RNA recognition motif. (a.k.a. RRM, RBD, or RNP domain)); COG0724(Rna-binding protein)	PF00076.23(RRM_1:RNA recognition motif. (a.k.a. RRM, RBD, or RNP domain)); PF16367.6(RRM_7:RNA recognition motif)	sp|Q03250|RBG7_ARATH(Glycine-rich RNA-binding protein 7 OS=Arabidopsis thaliana OX=3702 GN=RBG7 PE=1 SV=1)
Cs_ont_7g017350	Cs_ont_7g017350	3829	0.0525012	-4.25151	4.28094e-157	1.85439e-154	yes	down	1148	1631	2315	6462	6826	6270	4.89	5.72	8.12	96.22	100.44	100.12	6.24333	98.9267	XP_006484692.1(DNA-binding protein SMUBP-2 [Citrus sinensis])	GO:0009941(cellular_component:chloroplast envelope); GO:0016787(molecular_function:hydrolase activity); GO:0003677(molecular_function:DNA binding); GO:0009570(cellular_component:chloroplast stroma)				COG1112(L:Replication, recombination and repair)	COG1112(Helicase)	PF13086.7(AAA_11:AAA domain); PF13087.7(AAA_12:AAA domain); PF13604.7(AAA_30:AAA domain); PF13245.7(AAA_19:AAA domain); PF05127.15(Helicase_RecD:Helicase); PF04851.16(ResIII:Type III restriction enzyme, res subunit); PF00270.30(DEAD:DEAD/DEAH box helicase); PF05970.15(PIF1:PIF1-like helicase); PF07652.15(Flavi_DEAD:Flavivirus DEAD domain); PF13191.7(AAA_16:AAA ATPase domain); PF00580.22(UvrD-heli…	sp|P38935|SMBP2_HUMAN(DNA-binding protein SMUBP-2 OS=Homo sapiens OX=9606 GN=IGHMBP2 PE=1 SV=3)
Cs_ont_2g032200	Cs_ont_2g032200	2418	0.020586	-5.60219	3.70461e-156	1.5706e-153	yes	down	537	719	895	6145	9369	5793	3.84	4.19	5.22	152.45	229.52	153.72	4.41667	178.563	XP_006446115.1(dicarboxylate transporter 1, chloroplastic [Citrus clementina])	GO:0015139(molecular_function:alpha-ketoglutarate transmembrane transporter activity); GO:0015297(molecular_function:antiporter activity); GO:0019676(biological_process:ammonia assimilation cycle); GO:0009941(cellular_component:chloroplast envelope); GO:0015131(molecular_function:oxaloacetate transmembrane transporter activity); GO:0009534(cellular_component:chloroplast thylakoid); GO:0005739(cel…				COG0471(P:Inorganic ion transport and metabolism)	COG0471(Transporter)	PF00939.20(Na_sulph_symp:Sodium:sulfate symporter transmembrane region); PF03600.17(CitMHS:Citrate transporter)	sp|Q9LXV3|DIT1_ARATH(Dicarboxylate transporter 1, chloroplastic OS=Arabidopsis thaliana OX=3702 GN=DIT1 PE=1 SV=1)
Cs_ont_4g004620	Cs_ont_4g004620	3219	0.161832	-2.62743	4.73905e-152	1.9673e-149	yes	down	1077.24	1449.14	1626.32	1660.56	1916.83	1669.89	5.57	6.17	6.91	30.11	34.36	32.5	6.21667	32.3233	XP_006476022.1(caffeoylshikimate esterase [Citrus sinensis])	GO:0005794(cellular_component:Golgi apparatus); GO:0016021(cellular_component:integral component of membrane); GO:0016020(cellular_component:membrane); GO:0016298(molecular_function:lipase activity); GO:0005783(cellular_component:endoplasmic reticulum)				COG2267(I:Lipid transport and metabolism)	COG2267(alpha beta hydrolase fold)	PF12146.9(Hydrolase_4:Serine aminopeptidase, S33); PF12697.8(Abhydrolase_6:Alpha/beta hydrolase family); PF00561.21(Abhydrolase_1:alpha/beta hydrolase fold)	sp|Q9C942|CSE_ARATH(Caffeoylshikimate esterase OS=Arabidopsis thaliana OX=3702 GN=CSE PE=1 SV=1)
Cs_ont_4g017410	Cs_ont_4g017410	2062	11.3136	3.49998	1.20575e-150	4.90323e-148	yes	up	59944	90810	88796	1630	1465	1236	510.2	631.73	615.71	48.26	42.77	39.1	585.88	43.3767	NP_001275783.1(thiamine thiazole synthase, chloroplastic [Citrus sinensis])	GO:0009228(biological_process:thiamine biosynthetic process); GO:0009570(cellular_component:chloroplast stroma); GO:0005829(cellular_component:cytosol); GO:0016301(molecular_function:kinase activity); GO:0052837(biological_process:thiazole biosynthetic process); GO:0016763(molecular_function:transferase activity, transferring pentosyl groups); GO:0005506(molecular_function:iron ion binding)	K03146	THI4, THI1	map00730(Thiamine metabolism)	COG1635(H:Coenzyme transport and metabolism)	COG1635(Involved in biosynthesis of the thiamine precursor thiazole. Catalyzes the conversion of NAD and glycine to adenosine diphosphate 5-(2-hydroxyethyl)-4-methylthiazole-2-carboxylic acid (ADT), an adenylated thiazole intermediate. The reaction includes an iron-dependent sulfide transfer from a conserved cysteine residue of the protein to a thiazole intermediate. The enzyme can only undergo a…	PF01946.18(Thi4:Thi4 family); PF01266.25(DAO:FAD dependent oxidoreductase); PF00890.25(FAD_binding_2:FAD binding domain); PF13450.7(NAD_binding_8:NAD(P)-binding Rossmann-like domain); PF07992.15(Pyr_redox_2:Pyridine nucleotide-disulphide oxidoreductase); PF05834.13(Lycopene_cycl:Lycopene cyclase protein); PF13454.7(NAD_binding_9:FAD-NAD(P)-binding); PF12831.8(FAD_oxidored:FAD dependent oxidoreduc…	sp|O23787|THI4_CITSI(Thiamine thiazole synthase, chloroplastic OS=Citrus sinensis OX=2711 GN=THI1 PE=2 SV=1)
Cs_ont_9g020430	Cs_ont_9g020430	5044	0.025095	-5.31646	1.65511e-150	6.59596e-148	yes	down	4540.11	5893.83	8636.56	59315.9	55671.4	39048.2	14.51	15.58	22.79	667.44	620.37	472.87	17.6267	586.893	XP_006489988.1(magnesium-chelatase subunit ChlH, chloroplastic [Citrus sinensis])	GO:0015995(biological_process:chlorophyll biosynthetic process); GO:0009507(cellular_component:chloroplast); GO:0016851(molecular_function:magnesium chelatase activity)	K03403	chlH, bchH	map00860(Porphyrin and chlorophyll metabolism)	COG1429(H:Coenzyme transport and metabolism)	COG1429(cobaltochelatase, cobn subunit)	PF02514.17(CobN-Mg_chel:CobN/Magnesium Chelatase); PF11965.9(DUF3479:Domain of unknown function (DUF3479))	sp|Q9FNB0|CHLH_ARATH(Magnesium-chelatase subunit ChlH, chloroplastic OS=Arabidopsis thaliana OX=3702 GN=CHLH PE=1 SV=1)
Cs_ont_6g003310	Cs_ont_6g003310	1556	0.0072462	-7.10856	4.94849e-150	1.9334e-147	yes	down	40	61	62	1873	1735	1005	0.47	0.59	0.59	76.75	69.94	43.79	0.55	63.4933	XP_006482341.1(zinc finger protein CONSTANS-LIKE 2 [Citrus sinensis])	GO:0005634(cellular_component:nucleus); GO:0008270(molecular_function:zinc ion binding); GO:0009909(biological_process:regulation of flower development)				COG5641(K:Transcription)	COG5641(Transcription factor)	PF06203.15(CCT:CCT motif); PF00643.25(zf-B_box:B-box zinc finger)	sp|Q96502|COL2_ARATH(Zinc finger protein CONSTANS-LIKE 2 OS=Arabidopsis thaliana OX=3702 GN=COL2 PE=1 SV=1)
Cs_ont_2g002980	Cs_ont_2g002980	1521	0.0947902	-3.39912	9.07709e-148	3.47827e-145	yes	down	470	689	862	1434	1512	1376	5.2	6.22	7.7	55.12	56.54	55.55	6.37333	55.7367	XP_006467563.1(bidirectional sugar transporter SWEET2a-like isoform X1 [Citrus sinensis])	GO:0051119(molecular_function:sugar transmembrane transporter activity); GO:0016021(cellular_component:integral component of membrane); GO:0005886(cellular_component:plasma membrane); GO:0008643(biological_process:carbohydrate transport)	K15382	SLC50A, SWEET		ENOG4111M4R(U:Intracellular trafficking, secretion, and vesicular transport)	ENOG4111M4R(sugar transporter)	PF03083.17(MtN3_slv:Sugar efflux transporter for intercellular exchange)	sp|P0DKJ4|SWT2A_SORBI(Bidirectional sugar transporter SWEET2a OS=Sorghum bicolor OX=4558 GN=SWEET2A PE=3 SV=1)
Cs_ont_4g004630	Cs_ont_4g004630	519	0.0628842	-3.99116	1.95137e-146	7.33643e-144	yes	down	114.76	151.86	142.68	461.44	489.17	394.11	6.98	6.81	6.27	88.03	88.84	75.49	6.68667	84.12	XP_006476021.1(lachrymatory-factor synthase [Citrus sinensis])	GO:0005737(cellular_component:cytoplasm); GO:0038023(molecular_function:signaling receptor activity); GO:0005634(cellular_component:nucleus); GO:0009738(biological_process:abscisic acid-activated signaling pathway); GO:0080163(biological_process:regulation of protein serine/threonine phosphatase activity); GO:0004864(molecular_function:protein phosphatase inhibitor activity); GO:0010427(molecular…				ENOG411259T(S:Function unknown)	ENOG411259T(Polyketide cyclase / dehydrase and lipid transport)	PF10604.10(Polyketide_cyc2:Polyketide cyclase / dehydrase and lipid transport)
Cs_ont_4g015540	Cs_ont_4g015540	3627	0.00800102	-6.9656	1.72628e-142	6.36998e-140	yes	down	1023.05	1892.34	2915.62	57352.8	48545.6	38622.8	5.25	7.48	12.08	1633.05	1368.01	1175.52	8.27	1392.19	XP_006451998.1(chlorophyll a-b binding protein 13, chloroplastic [Citrus clementina])	GO:0009535(cellular_component:chloroplast thylakoid membrane); GO:0009941(cellular_component:chloroplast envelope); GO:0016168(molecular_function:chlorophyll binding); GO:0009737(biological_process:response to abscisic acid); GO:0009523(cellular_component:photosystem II); GO:0009416(biological_process:response to light stimulus); GO:0016021(cellular_component:integral component of membrane); GO:0…	K08914	LHCB3	map00196(Photosynthesis - antenna proteins)	ENOG410YAI6(S:Function unknown)	ENOG410YAI6(Chlorophyll A-B binding protein)	PF00504.22(Chloroa_b-bind:Chlorophyll A-B binding protein)	sp|P27489|CB23_SOLLC(Chlorophyll a-b binding protein 13, chloroplastic OS=Solanum lycopersicum OX=4081 GN=CAB13 PE=1 SV=1)
Cs_ont_5g033770	Cs_ont_5g033770	2497	0.0738744	-3.75878	6.80042e-141	2.46373e-138	yes	down	542	592	641	1762	1833	1393	3.8	3.46	3.67	44.14	44.66	37.56	3.64333	42.12	XP_015385553.1(solanesyl diphosphate synthase 2, chloroplastic isoform X1 [Citrus sinensis])	GO:0016740(molecular_function:transferase activity); GO:0008299(biological_process:isoprenoid biosynthetic process)	K05356	SPS, sds	map00900(Terpenoid backbone biosynthesis)	COG0142(H:Coenzyme transport and metabolism)	COG0142(synthase)	PF00348.18(polyprenyl_synt:Polyprenyl synthetase)	sp|Q76FS5|SPS2_ARATH(Solanesyl diphosphate synthase 2, chloroplastic OS=Arabidopsis thaliana OX=3702 GN=SPS2 PE=1 SV=1)
Cs_ont_2g001240	Cs_ont_2g001240	1975	0.167556	-2.57729	4.02214e-140	1.43116e-137	yes	down	2732	3081	3743.45	4007	4184	3559.02	24.14	22	26.63	122.83	127.01	117.01	24.2567	122.283	XP_006467367.2(plastid-lipid-associated protein, chloroplastic [Citrus sinensis])	GO:0032440(molecular_function:2-alkenal reductase [NAD(P)] activity)				ENOG4111PVP(S:Function unknown)	ENOG4111PVP(negative regulation of photosynthesis, light reaction)	PF04755.13(PAP_fibrillin:PAP_fibrillin)	sp|Q9ZWQ8|PAP_CITUN(Plastid-lipid-associated protein, chloroplastic OS=Citrus unshiu OX=55188 GN=PAP PE=2 SV=1)
Cs_ont_2g029990	Cs_ont_2g029990	2564	0.179726	-2.47613	1.45133e-139	5.07354e-137	yes	down	1671	2186	2191	2476	2367	2089	10.78	11.66	11.56	56.2	53.26	50.73	11.3333	53.3967	XP_006470418.1(CBL-interacting protein kinase 32 [Citrus sinensis])	GO:0005737(cellular_component:cytoplasm); GO:0006468(biological_process:protein phosphorylation); GO:0005634(cellular_component:nucleus); GO:0004674(molecular_function:protein serine/threonine kinase activity); GO:0007165(biological_process:signal transduction); GO:0035556(biological_process:intracellular signal transduction); GO:0016021(cellular_component:integral component of membrane); GO:0005…				COG0515(T:Signal transduction mechanisms)	COG0515(Serine Threonine protein kinase)	PF00069.26(Pkinase:Protein kinase domain); PF07714.18(PK_Tyr_Ser-Thr:Protein tyrosine and serine/threonine kinase); PF03822.15(NAF:NAF domain); PF14531.7(Kinase-like:Kinase-like); PF06293.15(Kdo:Lipopolysaccharide kinase (Kdo/WaaP) family)	sp|Q2V452|CIPK3_ARATH(CBL-interacting serine/threonine-protein kinase 3 OS=Arabidopsis thaliana OX=3702 GN=CIPK3 PE=1 SV=2)
Cs_ont_4g012470	Cs_ont_4g012470	1184	0.286762	-1.80208	6.71496e-139	2.30694e-136	yes	down	2815.4	3428.71	3980.96	2527.67	2460.68	2333.59	41.31	39.82	47.49	129.5	125.61	129.4	42.8733	128.17	XP_006451639.1(uncharacterized protein LOC18056100 isoform X1 [Citrus clementina])	GO:0016020(cellular_component:membrane); GO:0016627(molecular_function:oxidoreductase activity, acting on the CH-CH group of donors); GO:0016021(cellular_component:integral component of membrane); GO:0006629(biological_process:lipid metabolic process); GO:0016853(molecular_function:isomerase activity)				COG3752(S:Function unknown)	COG3752(DUF1295 domain protein)	PF06966.13(DUF1295:Protein of unknown function (DUF1295)); PF02544.17(Steroid_dh:3-oxo-5-alpha-steroid 4-dehydrogenase)
Cs_ont_6g015820	Cs_ont_6g015820	603	0.12419	-3.00938	8.1822e-138	2.76336e-135	yes	down	972	1060	1326	1731	2028	1810	44.43	36.66	45.19	254.88	286.9	271.92	42.0933	271.233	XP_006429262.1(uncharacterized protein LOC18038375 [Citrus clementina])	GO:0005737(cellular_component:cytoplasm); GO:0019200(molecular_function:carbohydrate kinase activity); GO:0016773(molecular_function:phosphotransferase activity, alcohol group as acceptor); GO:0003924(molecular_function:GTPase activity); GO:0009658(biological_process:chloroplast organization); GO:0042644(cellular_component:chloroplast nucleoid); GO:0005525(molecular_function:GTP binding); GO:0042…				ENOG4111V4G(S:Function unknown); COG0524(G:Carbohydrate transport and metabolism)	ENOG4111V4G(SOUL heme-binding protein); COG0524(pfkb domain protein)	PF04832.13(SOUL:SOUL heme-binding protein)	sp|Q9SR77|HBPL1_ARATH(Heme-binding-like protein At3g10130, chloroplastic OS=Arabidopsis thaliana OX=3702 GN=At3g10130 PE=1 SV=1)
Cs_ont_2g015280	Cs_ont_2g015280	1070	0.0322482	-4.95464	1.37897e-137	4.57957e-135	yes	down	57.4	94.5	89.13	579.12	534.32	416.23	1.09	1.44	1.35	37.55	33.9	28.43	1.29333	33.2933	XP_006447962.1(uncharacterized protein LOC18051650 [Citrus clementina])	GO:0016021(cellular_component:integral component of membrane)				ENOG4111626(U:Intracellular trafficking, secretion, and vesicular transport)	ENOG4111626(-)
Cs_ont_8g001440	Cs_ont_8g001440	1042	0.119468	-3.0653	1.55404e-137	5.07637e-135	yes	down	2883.8	4362.99	4374.9	6126.65	7422.8	6309	56.96	68.76	68.47	411.06	487.05	445.52	64.73	447.877	XP_006424968.1(17.3 kDa class I heat shock protein [Citrus clementina])	GO:0051259(biological_process:protein oligomerization); GO:0006457(biological_process:protein folding); GO:0042542(biological_process:response to hydrogen peroxide); GO:0051082(molecular_function:unfolded protein binding); GO:0000302(biological_process:response to reactive oxygen species); GO:0009651(biological_process:response to salt stress); GO:0009408(biological_process:response to heat); GO:…	K13993	HSP20	map04141(Protein processing in endoplasmic reticulum)	COG0071(O:Posttranslational modification, protein turnover, chaperones)	COG0071(response to heat)	PF00011.22(HSP20:Hsp20/alpha crystallin family); PF17886.2(ArsA_HSP20:HSP20-like domain found in ArsA)	sp|P19243|HSP11_PEA(18.1 kDa class I heat shock protein OS=Pisum sativum OX=3888 GN=HSP18.1 PE=1 SV=1)
Cs_ont_8g016110	Cs_ont_8g016110	1125	0.0683677	-3.87054	2.09879e-135	6.74525e-133	yes	down	1493	1896	2015	4413	6203	5629	26.63	27.09	28.61	268.46	369.55	361.3	27.4433	333.103	ESR37069.1(hypothetical protein CICLE_v10029174mg [Citrus clementina])
Cs_ont_7g028350	Cs_ont_7g028350	1534	0.127312	-2.97356	5.225e-135	1.65259e-132	yes	down	4899	5889	7241	9723	10901	8434	58.79	57.27	70.13	404.38	446.08	373.07	62.0633	407.843	ESR52209.1(hypothetical protein CICLE_v10031748mg [Citrus clementina])	GO:0016126(biological_process:sterol biosynthetic process); GO:0005783(cellular_component:endoplasmic reticulum); GO:0016021(cellular_component:integral component of membrane); GO:0006694(biological_process:steroid biosynthetic process); GO:0008168(molecular_function:methyltransferase activity); GO:0032259(biological_process:methylation); GO:0003838(molecular_function:sterol 24-C-methyltransferas…	K00559	SMT1, ERG6	map00100(Steroid biosynthesis)	ENOG410XP5G(S:Function unknown)	ENOG410XP5G(Methyltransferase)	PF08498.11(Sterol_MT_C:Sterol methyltransferase C-terminal); PF08241.13(Methyltransf_11:Methyltransferase domain); PF13649.7(Methyltransf_25:Methyltransferase domain); PF13847.7(Methyltransf_31:Methyltransferase domain); PF13489.7(Methyltransf_23:Methyltransferase domain); PF01209.19(Ubie_methyltran:ubiE/COQ5 methyltransferase family); PF02353.21(CMAS:Mycolic acid cyclopropane synthetase); PF0824…	sp|Q9LM02|SMT1_ARATH(Cycloartenol-C-24-methyltransferase OS=Arabidopsis thaliana OX=3702 GN=SMT1 PE=1 SV=1)
Cs_ont_2g010710	Cs_ont_2g010710	6415	0.179864	-2.47502	2.68784e-132	8.36843e-130	yes	down	4543.46	5163.83	5968.24	5894.11	6551.57	5541.69	40.28	38.09	45.01	188.68	210.79	195.5	41.1267	198.323	XP_015382653.1(beta-glucosidase 42 [Citrus sinensis])	GO:0102483(molecular_function:scopolin beta-glucosidase activity); GO:0005975(biological_process:carbohydrate metabolic process); GO:0030245(biological_process:cellulose catabolic process); GO:0008422(molecular_function:beta-glucosidase activity); GO:0004553(molecular_function:hydrolase activity, hydrolyzing O-glycosyl compounds)	K01188	E3.2.1.21	map00460(Cyanoamino acid metabolism); map00940(Phenylpropanoid biosynthesis); map00500(Starch and sucrose metabolism)	COG2723(G:Carbohydrate transport and metabolism)	COG2723(beta-glucosidase)	PF00232.19(Glyco_hydro_1:Glycosyl hydrolase family 1)	sp|Q9FIW4|BGL42_ARATH(Beta-glucosidase 42 OS=Arabidopsis thaliana OX=3702 GN=BGLU42 PE=2 SV=1)
Cs_ont_6g001140	Cs_ont_6g001140	1363	0.0293777	-5.08914	1.10391e-131	3.38408e-129	yes	down	226.49	307.78	448.29	2369.01	2641.53	1756.54	3.16	3.47	5.03	113.69	124.51	89.4	3.88667	109.2	XP_006482598.1(aquaporin NIP2-1-like [Citrus sinensis])	GO:0016021(cellular_component:integral component of membrane); GO:0015267(molecular_function:channel activity)	K09874	NIP		COG0580(G:Carbohydrate transport and metabolism)	COG0580(Channel that permits osmotically driven movement of water in both directions. It is involved in the osmoregulation and in the maintenance of cell turgor during volume expansion in rapidly growing cells. It mediates rapid entry or exit of water in response to abrupt changes in osmolarity (By similarity))	PF00230.21(MIP:Major intrinsic protein)	sp|Q19KC1|NIP21_MAIZE(Aquaporin NIP2-1 OS=Zea mays OX=4577 GN=NIP2-1 PE=2 SV=2)
Cs_ont_9g006350	Cs_ont_9g006350	956	0.0498422	-4.32649	5.59725e-129	1.68986e-126	yes	down	499.72	865.76	989.44	3180	3627.65	2727.37	11.11	15.27	17.32	238.83	265.97	214.91	14.5667	239.903	XP_006489459.1(1,2-dihydroxy-3-keto-5-methylthiopentene dioxygenase 1 [Citrus sinensis])	GO:0005737(cellular_component:cytoplasm); GO:0019509(biological_process:L-methionine biosynthetic process from methylthioadenosine); GO:0010309(molecular_function:acireductone dioxygenase [iron(II)-requiring] activity); GO:0005634(cellular_component:nucleus); GO:0006555(biological_process:methionine metabolic process); GO:0005506(molecular_function:iron ion binding)	K08967	mtnD, mtnZ, ADI1	map00270(Cysteine and methionine metabolism)	COG1791(S:Function unknown)	COG1791(Catalyzes 2 different reactions between oxygene and the acireductone 1,2-dihydroxy-3-keto-5-methylthiopentene (DHK-MTPene) depending upon the metal bound in the active site. Fe-containing acireductone dioxygenase (Fe-ARD) produces formate and 2-keto-4- methylthiobutyrate (KMTB), the alpha-ketoacid precursor of methionine in the methionine recycle pathway. Ni-containing acireductone dioxyg…	PF03079.15(ARD:ARD/ARD' family); PF07883.12(Cupin_2:Cupin domain); PF02311.20(AraC_binding:AraC-like ligand binding domain)	sp|D7T737|MTND1_VITVI(1,2-dihydroxy-3-keto-5-methylthiopentene dioxygenase 1 OS=Vitis vinifera OX=29760 GN=VIT_05s0020g04070 PE=3 SV=1)
Cs_ont_2g007990	Cs_ont_2g007990	3202	0.250274	-1.99842	7.63479e-129	2.27061e-126	yes	down	2346	3041	3409	2488	2526	2193	22.02	23	25.74	77.87	74.96	73.05	23.5867	75.2933	KDO75266.1(hypothetical protein CISIN_1g0264741mg [Citrus sinensis])	GO:0016602(cellular_component:CCAAT-binding factor complex); GO:0003700(molecular_function:transcription factor activity, sequence-specific DNA binding); GO:0005634(cellular_component:nucleus); GO:0006355(biological_process:regulation of transcription, DNA-templated); GO:0003677(molecular_function:DNA binding); GO:0000978(molecular_function:RNA polymerase II core promoter proximal region sequence…	K08064	NFYA		COG5224(K:Transcription)	COG5224(Nuclear transcription factor Y)	PF02045.16(CBFB_NFYA:CCAAT-binding transcription factor (CBF-B/NF-YA) subunit B)	sp|Q84JP1|NFYA7_ARATH(Nuclear transcription factor Y subunit A-7 OS=Arabidopsis thaliana OX=3702 GN=NFYA7 PE=1 SV=1)
Cs_ont_8g001450	Cs_ont_8g001450	1338	0.0226438	-5.46474	1.52475e-126	4.46797e-124	yes	down	231.54	209.97	299.25	1700.27	2495.39	2565.1	3.31	2.42	3.43	83.45	120.26	133.45	3.05333	112.387	XP_006424967.1(18.2 kDa class I heat shock protein [Citrus clementina])	GO:0051259(biological_process:protein oligomerization); GO:0006457(biological_process:protein folding); GO:0042542(biological_process:response to hydrogen peroxide); GO:0051082(molecular_function:unfolded protein binding); GO:0000302(biological_process:response to reactive oxygen species); GO:0009651(biological_process:response to salt stress); GO:0009408(biological_process:response to heat); GO:…	K13993	HSP20	map04141(Protein processing in endoplasmic reticulum)			PF00011.22(HSP20:Hsp20/alpha crystallin family); PF17886.2(ArsA_HSP20:HSP20-like domain found in ArsA)	sp|P27880|HSP12_MEDSA(18.2 kDa class I heat shock protein OS=Medicago sativa OX=3879 GN=HSP18.2 PE=2 SV=1)
Cs_ont_5g039930	Cs_ont_5g039930	3219	0.0625441	-3.99898	2.29403e-126	6.62475e-124	yes	down	1211.8	1664.88	1736.65	6048.56	5147.66	3951.63	7.61	8.05	8.4	110.1	92.79	77.3	8.02	93.3967	XP_006440615.1(agamous-like MADS-box protein AGL65 [Citrus clementina])	GO:0043565(molecular_function:sequence-specific DNA binding); GO:0009555(biological_process:pollen development); GO:0044212(molecular_function:transcription regulatory region DNA binding); GO:0005634(cellular_component:nucleus); GO:0007275(biological_process:multicellular organism development); GO:0000976(molecular_function:transcription regulatory region sequence-specific DNA binding); GO:000097…				COG5068(K:Transcription)	COG5068(Transcription factor)	PF00319.19(SRF-TF:SRF-type transcription factor (DNA-binding and dimerisation domain))	sp|Q7X9I0|AGL65_ARATH(Agamous-like MADS-box protein AGL65 OS=Arabidopsis thaliana OX=3702 GN=AGL65 PE=1 SV=1)
Cs_ont_7g023730	Cs_ont_7g023730	459	0.0238524	-5.38972	6.17966e-126	1.75908e-123	yes	down	71	93	109	590	949	801	5.62	5.27	6.04	142.45	216.02	190.82	5.64333	183.097	XP_006483954.1(probable E3 ubiquitin-protein ligase XERICO [Citrus sinensis])	GO:0008270(molecular_function:zinc ion binding)	K16285	XERICO		ENOG41121N2(O:Posttranslational modification, protein turnover, chaperones)	ENOG41121N2(zinc ion binding)	PF13639.7(zf-RING_2:Ring finger domain); PF17123.6(zf-RING_11:RING-like zinc finger); PF12678.8(zf-rbx1:RING-H2 zinc finger domain); PF00097.26(zf-C3HC4:Zinc finger, C3HC4 type (RING finger)); PF13923.7(zf-C3HC4_2:Zinc finger, C3HC4 type (RING finger)); PF14634.7(zf-RING_5:zinc-RING finger domain); PF13920.7(zf-C3HC4_3:Zinc finger, C3HC4 type (RING finger)); PF17120.6(Zn_ribbon_17:Zinc-ribbon, C4…	sp|Q9SI09|XERIC_ARATH(Probable E3 ubiquitin-protein ligase XERICO OS=Arabidopsis thaliana OX=3702 GN=XERICO PE=1 SV=1)
Cs_ont_1g024950	Cs_ont_1g024950	3524	0.0530314	-4.23701	2.41054e-125	6.76512e-123	yes	down	1140	1952.73	1876	6165.99	7590	5302	5.56	7.75	7.46	104.33	125.87	95.66	6.92333	108.62	XP_006466600.1(zeaxanthin epoxidase, chloroplastic [Citrus sinensis])	GO:0009688(biological_process:abscisic acid biosynthetic process); GO:0016021(cellular_component:integral component of membrane); GO:0016020(cellular_component:membrane); GO:0009540(molecular_function:zeaxanthin epoxidase [overall] activity); GO:0071949(molecular_function:FAD binding); GO:0009507(cellular_component:chloroplast)	K09838	ZEP, ABA1	map00906(Carotenoid biosynthesis)	COG0654(C:Energy production and conversion); COG0654(H:Coenzyme transport and metabolism)	COG0654(oxidoreductase activity, acting on paired donors, with incorporation or reduction of molecular oxygen, NAD(P)H as one donor, and incorporation of one atom of oxygen); COG0654(oxidoreductase activity, acting on paired donors, with incorporation or reduction of molecular oxygen, NAD(P)H as one donor, and incorporation of one atom of oxygen)	PF00498.27(FHA:FHA domain); PF01494.20(FAD_binding_3:FAD binding domain); PF13450.7(NAD_binding_8:NAD(P)-binding Rossmann-like domain); PF01266.25(DAO:FAD dependent oxidoreductase); PF07992.15(Pyr_redox_2:Pyridine nucleotide-disulphide oxidoreductase); PF00890.25(FAD_binding_2:FAD binding domain)	sp|O81360|ABA2_PRUAR(Zeaxanthin epoxidase, chloroplastic OS=Prunus armeniaca OX=36596 PE=2 SV=1)
Cs_ont_9g023650	Cs_ont_9g023650	1786	0.0474412	-4.39772	3.17165e-124	8.77755e-122	yes	down	2249.97	2455.39	2476.4	8349.95	11770.4	11355.1	22.58	20.1	20.2	291.29	404.46	422.31	20.96	372.687	XP_006490118.1(heat shock 22 kDa protein, mitochondrial [Citrus sinensis])		K13993	HSP20	map04141(Protein processing in endoplasmic reticulum)	COG0071(O:Posttranslational modification, protein turnover, chaperones)	COG0071(response to heat)	PF00011.22(HSP20:Hsp20/alpha crystallin family); PF17886.2(ArsA_HSP20:HSP20-like domain found in ArsA)	sp|Q96331|HS23M_ARATH(23.6 kDa heat shock protein, mitochondrial OS=Arabidopsis thaliana OX=3702 GN=HSP23.6 PE=2 SV=1)
Cs_ont_2g017340	Cs_ont_2g017340	798	0.00933262	-6.7435	3.38145e-119	9.22997e-117	yes	down	1609	3699	4791	85308	72443	56341	46.45	83.59	107.2	8206.76	6771.39	5639.93	79.08	6872.69	XP_006447758.1(chlorophyll a-b binding protein 151, chloroplastic [Citrus clementina])	GO:0009535(cellular_component:chloroplast thylakoid membrane); GO:0009941(cellular_component:chloroplast envelope); GO:0016168(molecular_function:chlorophyll binding); GO:0009522(cellular_component:photosystem I); GO:0009523(cellular_component:photosystem II); GO:0016021(cellular_component:integral component of membrane); GO:0010287(cellular_component:plastoglobule); GO:0018298(biological_process…	K08913	LHCB2	map00196(Photosynthesis - antenna proteins)	ENOG410ZHBU(J:Translation, ribosomal structure and biogenesis)	ENOG410ZHBU(Chlorophyll A-B binding protein)	PF00504.22(Chloroa_b-bind:Chlorophyll A-B binding protein)	sp|P27518|CB21_GOSHI(Chlorophyll a-b binding protein 151, chloroplastic OS=Gossypium hirsutum OX=3635 GN=CAB-151 PE=2 SV=2)
Cs_ont_4g026210	Cs_ont_4g026210	2335	0.0891389	-3.4878	2.93973e-117	7.91582e-115	yes	down	608.22	941.95	937.49	1843	2217.97	1637	4.49	5.7	5.66	47.5	56.42	45.14	5.28333	49.6867	ESR66633.1(hypothetical protein CICLE_v10007733mg [Citrus clementina])	GO:0003824(molecular_function:catalytic activity); GO:0016874(molecular_function:ligase activity)	K01904	4CL	map00130(Ubiquinone and other terpenoid-quinone biosynthesis); map00940(Phenylpropanoid biosynthesis)	COG0318(I:Lipid transport and metabolism); COG0318(Q:Secondary metabolites biosynthesis, transport and catabolism)	COG0318(Amp-dependent synthetase and ligase); COG0318(Amp-dependent synthetase and ligase)	PF00501.29(AMP-binding:AMP-binding enzyme); PF13193.7(AMP-binding_C:AMP-binding enzyme C-terminal domain)	sp|O24146|4CL2_TOBAC(4-coumarate--CoA ligase 2 OS=Nicotiana tabacum OX=4097 GN=4CL2 PE=1 SV=1)
Cs_ont_3g028130	Cs_ont_3g028130	2528	0.0832227	-3.58688	7.41174e-117	1.96915e-114	yes	down	927	961	1264	2686	2957	2177	6.23	5.28	6.93	62.65	67.92	54.14	6.14667	61.57	XP_006494506.1(uncharacterized protein LOC102609844 isoform X1 [Citrus sinensis])					ENOG410ZBPB(S:Function unknown)	ENOG410ZBPB(Polyketide cyclase / dehydrase and lipid transport)	PF03364.21(Polyketide_cyc:Polyketide cyclase / dehydrase and lipid transport); PF10604.10(Polyketide_cyc2:Polyketide cyclase / dehydrase and lipid transport)
Cs_ont_1g014190	Cs_ont_1g014190	1082	0.0896767	-3.47912	1.4589e-116	3.82501e-114	yes	down	806.62	1172.69	1174.18	2793.76	2440.49	1975.48	20.85	23.76	23.7	242.37	205.9	178.91	22.77	209.06	GAY63092.1(hypothetical protein CUMW_222880 [Citrus unshiu])	GO:0008757(molecular_function:S-adenosylmethionine-dependent methyltransferase activity); GO:0008171(molecular_function:O-methyltransferase activity); GO:0032259(biological_process:methylation)	K00588	E2.1.1.104	map00941(Flavonoid biosynthesis); map00940(Phenylpropanoid biosynthesis); map00945(Stilbenoid, diarylheptanoid and gingerol biosynthesis)	COG4122(S:Function unknown)	COG4122(O-methyltransferase)	PF01596.18(Methyltransf_3:O-methyltransferase)	sp|Q40313|CAMT_MEDSA(Caffeoyl-CoA O-methyltransferase OS=Medicago sativa OX=3879 GN=CCOMT PE=1 SV=1)
Cs_ont_7g004920	Cs_ont_7g004920	3017	0.0928675	-3.42868	5.51543e-115	1.42728e-112	yes	down	348.76	393.18	377.11	865.45	766.92	869.78	1.08	1.03	0.9	15.39	13.95	16.66	1.00333	15.3333	XP_006485961.1(two-component response regulator-like APRR3 isoform X1 [Citrus sinensis])	GO:0000160(biological_process:phosphorelay signal transduction system); GO:0005634(cellular_component:nucleus); GO:0048579(biological_process:negative regulation of long-day photoperiodism, flowering)	K12129	PRR7	map04712(Circadian rhythm - plant)	COG5641(K:Transcription)	COG5641(Transcription factor)	PF00072.25(Response_reg:Response regulator receiver domain); PF06203.15(CCT:CCT motif)	sp|A2YQ93|PRR37_ORYSI(Two-component response regulator-like PRR37 OS=Oryza sativa subsp. indica OX=39946 GN=PRR37 PE=2 SV=2)
Cs_ont_8g003840	Cs_ont_8g003840	4648	0.076523	-3.70796	7.78162e-115	1.9879e-112	yes	down	1464	2258	2816	5066	6294	5875	11.55	13.66	17.37	99.69	122.75	130.89	14.1933	117.777	XP_015388871.1(two-component response regulator-like APRR7 [Citrus sinensis])	GO:0006468(biological_process:protein phosphorylation); GO:0000160(biological_process:phosphorelay signal transduction system); GO:0005634(cellular_component:nucleus); GO:0004672(molecular_function:protein kinase activity); GO:0004675(molecular_function:transmembrane receptor protein serine/threonine kinase activity); GO:0004674(molecular_function:protein serine/threonine kinase activity); GO:000…	K12129	PRR7	map04712(Circadian rhythm - plant)	COG0515(T:Signal transduction mechanisms)	COG0515(Serine Threonine protein kinase)	PF00069.26(Pkinase:Protein kinase domain); PF07714.18(PK_Tyr_Ser-Thr:Protein tyrosine and serine/threonine kinase); PF06203.15(CCT:CCT motif)	sp|Q9LQQ8|PBL5_ARATH(Probable serine/threonine-protein kinase PBL5 OS=Arabidopsis thaliana OX=3702 GN=PBL5 PE=2 SV=1)
Cs_ont_1g001930	Cs_ont_1g001930	2966	0.163764	-2.61031	4.4996e-113	1.13492e-110	yes	down	8302	11061	12062	13611	14560	11191	46.91	51.39	55.9	269.04	284.54	237.14	51.4	263.573	XP_006428063.1(protein ACTIVITY OF BC1 COMPLEX KINASE 8, chloroplastic isoform X2 [Citrus clementina])	GO:0046467(biological_process:membrane lipid biosynthetic process); GO:0016021(cellular_component:integral component of membrane); GO:0055072(biological_process:iron ion homeostasis); GO:1901031(biological_process:regulation of response to reactive oxygen species); GO:0004672(molecular_function:protein kinase activity)				COG0661(S:Function unknown)	COG0661(Required, probably indirectly, for the hydroxylation of 2-octaprenylphenol to 2-octaprenyl-6-hydroxy-phenol, the fourth step in ubiquinone biosynthesis (By similarity))	PF03109.17(ABC1:ABC1 family); PF01636.24(APH:Phosphotransferase enzyme family)	sp|Q93Y08|AB1K8_ARATH(Protein ACTIVITY OF BC1 COMPLEX KINASE 8, chloroplastic OS=Arabidopsis thaliana OX=3702 GN=ABC1K8 PE=2 SV=1)
Cs_ont_8g001420	Cs_ont_8g001420	1736	0.0406128	-4.62192	9.02644e-113	2.24826e-110	yes	down	34.07	56.37	48.42	235.96	217.63	242.41	0.3	0.46	0.34	8.51	7.72	7.88	0.366667	8.03667	XP_006424969.1(18.1 kDa class I heat shock protein [Citrus clementina])	GO:0051259(biological_process:protein oligomerization); GO:0006457(biological_process:protein folding); GO:0042542(biological_process:response to hydrogen peroxide); GO:0051082(molecular_function:unfolded protein binding); GO:0000302(biological_process:response to reactive oxygen species); GO:0009651(biological_process:response to salt stress); GO:0009408(biological_process:response to heat); GO:…	K13993	HSP20	map04141(Protein processing in endoplasmic reticulum)	COG0071(O:Posttranslational modification, protein turnover, chaperones)	COG0071(response to heat)		sp|P19243|HSP11_PEA(18.1 kDa class I heat shock protein OS=Pisum sativum OX=3888 GN=HSP18.1 PE=1 SV=1)
Cs_ont_5g042740	Cs_ont_5g042740	2509	0.0920594	-3.44129	2.08894e-108	5.13878e-106	yes	down	2645	3332	3028	5955	6685	7598	18.02	18.63	16.88	141.73	157.11	193.63	17.8433	164.157	KDO61317.1(hypothetical protein CISIN_1g047334mg, partial [Citrus sinensis])	GO:0003700(molecular_function:transcription factor activity, sequence-specific DNA binding); GO:0005634(cellular_component:nucleus); GO:0003677(molecular_function:DNA binding)	K09286	EREBP		ENOG410Z37D(K:Transcription)	ENOG410Z37D(Transcription factor)	PF00847.21(AP2:AP2 domain)	sp|Q8VZ91|EF103_ARATH(Ethylene-responsive transcription factor 6 OS=Arabidopsis thaliana OX=3702 GN=ERF6 PE=2 SV=2)
Cs_ont_1g021550	Cs_ont_1g021550	1296	14.1402	3.82173	6.70678e-108	1.62975e-105	yes	up	4593	5446	5155	70	71	82	68.28	65.27	61.45	3.57	3.56	4.43	65	3.85333	XP_006466262.1(lanC-like protein GCL1 [Citrus sinensis])	GO:0003824(molecular_function:catalytic activity); GO:0005886(cellular_component:plasma membrane)				ENOG410XQIA(S:Function unknown)	ENOG410XQIA(glutathione binding)	PF05147.14(LANC_like:Lanthionine synthetase C-like protein)	sp|Q9FJN7|GCL1_ARATH(LanC-like protein GCL1 OS=Arabidopsis thaliana OX=3702 GN=GCL1 PE=2 SV=1)
Cs_ont_2g011150	Cs_ont_2g011150	2280	28.5043	4.83311	1.1585e-107	2.78125e-105	yes	up	3395	4686	4362	36	35	19	25.77	29.13	27.04	0.95	0.91	0.54	27.3133	0.8	XP_006468698.1(zinc finger protein CONSTANS-LIKE 16 [Citrus sinensis])	GO:0006355(biological_process:regulation of transcription, DNA-templated); GO:0005634(cellular_component:nucleus); GO:0008270(molecular_function:zinc ion binding)				COG5641(K:Transcription)	COG5641(Transcription factor)	PF06203.15(CCT:CCT motif); PF00643.25(zf-B_box:B-box zinc finger)	sp|Q8RWD0|COL16_ARATH(Zinc finger protein CONSTANS-LIKE 16 OS=Arabidopsis thaliana OX=3702 GN=COL16 PE=1 SV=2)
Cs_ont_3g013490	Cs_ont_3g013490	438	0.234865	-2.0901	3.12532e-106	7.41371e-104	yes	down	1963.68	2807.3	2777.67	2292.16	2276.52	2021.37	12.4	14.57	14.53	51.1	49.86	48.03	13.8333	49.6633	GAY47958.1(hypothetical protein CUMW_108380 [Citrus unshiu])	GO:0005737(cellular_component:cytoplasm); GO:0016021(cellular_component:integral component of membrane)	K13348	MPV17	map04146(Peroxisome)	ENOG4111SYH(S:Function unknown)	ENOG4111SYH(Peroxisomal membrane protein)	PF04117.13(Mpv17_PMP22:Mpv17 / PMP22 family)	sp|Q54GD8|PX24C_DICDI(PXMP2/4 family protein 3 OS=Dictyostelium discoideum OX=44689 GN=DDB_G0290223 PE=3 SV=1)
Cs_ont_9g011330	Cs_ont_9g011330	2354	0.177311	-2.49565	1.7981e-104	4.21517e-102	yes	down	3013	4231	4516	5094	4480	3997	22.06	25.38	27.02	130.11	112.95	109.24	24.82	117.433	XP_006492150.1(chaperonin CPN60-2, mitochondrial [Citrus sinensis])	GO:0042026(biological_process:protein refolding); GO:0005524(molecular_function:ATP binding)	K04077	groEL, HSPD1	map03018(RNA degradation)	COG0459(O:Posttranslational modification, protein turnover, chaperones)	COG0459(Prevents misfolding and promotes the refolding and proper assembly of unfolded polypeptides generated under stress conditions (By similarity))	PF00118.25(Cpn60_TCP1:TCP-1/cpn60 chaperonin family)	sp|Q05046|CH62_CUCMA(Chaperonin CPN60-2, mitochondrial OS=Cucurbita maxima OX=3661 GN=CPN60-2 PE=1 SV=1)
Cs_ont_7g005590	Cs_ont_7g005590	1485	0.0340775	-4.87503	1.30167e-103	3.01594e-101	yes	down	4992	9487	10545	57561	52780	37317	62.7	96.57	106.89	2494.87	2248.76	1717.8	88.72	2153.81	XP_006436282.1(chlorophyll a-b binding protein 6, chloroplastic [Citrus clementina])	GO:0009535(cellular_component:chloroplast thylakoid membrane); GO:0009941(cellular_component:chloroplast envelope); GO:0016168(molecular_function:chlorophyll binding); GO:0009522(cellular_component:photosystem I); GO:0009523(cellular_component:photosystem II); GO:0016021(cellular_component:integral component of membrane); GO:0018298(biological_process:protein-chromophore linkage); GO:0009765(biol…	K08907	LHCA1	map00196(Photosynthesis - antenna proteins)	ENOG410XVD6(O:Posttranslational modification, protein turnover, chaperones)	ENOG410XVD6(Chlorophyll A-B binding protein)	PF00504.22(Chloroa_b-bind:Chlorophyll A-B binding protein)	sp|Q01667|CAB6_ARATH(Chlorophyll a-b binding protein 6, chloroplastic OS=Arabidopsis thaliana OX=3702 GN=LHCA1 PE=1 SV=1)
Cs_ont_8g026860	Cs_ont_8g026860	1507	0.245842	-2.02419	1.83083e-103	4.19323e-101	yes	down	688	902	1046	748	716	729	8.36	8.9	10.28	31.47	29.68	32.56	9.18	31.2367	XP_006486871.1(inositol-tetrakisphosphate 1-kinase 3 isoform X3 [Citrus sinensis])	GO:0047325(molecular_function:inositol tetrakisphosphate 1-kinase activity); GO:0000287(molecular_function:magnesium ion binding); GO:0005524(molecular_function:ATP binding); GO:0032957(biological_process:inositol trisphosphate metabolic process); GO:0052725(molecular_function:inositol-1,3,4-trisphosphate 6-kinase activity); GO:0052726(molecular_function:inositol-1,3,4-trisphosphate 5-kinase acti…	K00913	ITPK1	map04070(Phosphatidylinositol signaling system); map00562(Inositol phosphate metabolism)	ENOG4110KIK(G:Carbohydrate transport and metabolism)	ENOG4110KIK(inositol-tetrakisphosphate 1-kinase)	PF05770.12(Ins134_P3_kin:Inositol 1,3,4-trisphosphate 5/6-kinase ATP-grasp domain); PF17927.2(Ins134_P3_kin_N:Inositol 1,3,4-trisphosphate 5/6-kinase pre-ATP-grasp domain)	sp|Q9SUG3|ITPK3_ARATH(Inositol-tetrakisphosphate 1-kinase 3 OS=Arabidopsis thaliana OX=3702 GN=ITPK3 PE=1 SV=2)
Cs_ont_8g002170	Cs_ont_8g002170	1776	0.220811	-2.17912	3.58409e-103	8.11552e-101	yes	down	957	1376	1547	1187	1180	1212	9.69	11.35	12.72	41.69	40.82	45.38	11.2533	42.63	XP_006488368.1(E3 ubiquitin-protein ligase RDUF2 [Citrus sinensis])	GO:0005737(cellular_component:cytoplasm); GO:0016567(biological_process:protein ubiquitination); GO:0061630(molecular_function:ubiquitin protein ligase activity)				ENOG41121N2(O:Posttranslational modification, protein turnover, chaperones)	ENOG41121N2(zinc ion binding)	PF14369.7(zinc_ribbon_9:zinc-ribbon); PF13639.7(zf-RING_2:Ring finger domain); PF13923.7(zf-C3HC4_2:Zinc finger, C3HC4 type (RING finger)); PF06547.13(DUF1117:Protein of unknown function (DUF1117)); PF17123.6(zf-RING_11:RING-like zinc finger); PF12678.8(zf-rbx1:RING-H2 zinc finger domain); PF13445.7(zf-RING_UBOX:RING-type zinc-finger); PF00097.26(zf-C3HC4:Zinc finger, C3HC4 type (RING finger)); P…	sp|Q940T5|RDUF2_ARATH(E3 ubiquitin-protein ligase RDUF2 OS=Arabidopsis thaliana OX=3702 GN=DURF2 PE=1 SV=1)
Cs_ont_5g029170	Cs_ont_5g029170	2211	0.0313641	-4.99474	6.20459e-103	1.38913e-100	yes	down	184	337	383	2172	2216	1426	1.43	2.11	2.41	58.79	58.4	40.82	1.98333	52.67	GAY57124.1(hypothetical protein CUMW_177040 [Citrus unshiu])	GO:0005634(cellular_component:nucleus); GO:0003677(molecular_function:DNA binding)				ENOG4111HV1(K:Transcription); ENOG4111X77(K:Transcription)	ENOG4111HV1(Transcription factor); ENOG4111X77(Myb transcription factor)	PF00249.32(Myb_DNA-binding:Myb-like DNA-binding domain); PF13921.7(Myb_DNA-bind_6:Myb-like DNA-binding domain); PF15963.6(Myb_DNA-bind_7:Myb DNA-binding like)	sp|B3H5A8|RVE7_ARATH(Protein REVEILLE 7 OS=Arabidopsis thaliana OX=3702 GN=RVE7 PE=2 SV=1)
Cs_ont_7g012390	Cs_ont_7g012390	2035	0.182072	-2.45742	2.92196e-102	6.46922e-100	yes	down	7506	9797	12671	11384	11886	10237	100.4	105.32	135.17	533.39	546.02	509.77	113.63	529.727	XP_006436847.1(non-functional NADPH-dependent codeinone reductase 2 [Citrus clementina])	GO:0004032(molecular_function:alditol:NADP+ 1-oxidoreductase activity); GO:0008106(molecular_function:alcohol dehydrogenase (NADP+) activity); GO:0005829(cellular_component:cytosol); GO:0016491(molecular_function:oxidoreductase activity)	K22374	DMAS1				PF00248.22(Aldo_ket_red:Aldo/keto reductase family)	sp|Q9SQ64|COR2_PAPSO(Non-functional NADPH-dependent codeinone reductase 2 OS=Papaver somniferum OX=3469 GN=COR2 PE=1 SV=1)
Cs_ont_2g013730	Cs_ont_2g013730	2538	5.77801	2.53057	1.49978e-100	3.28402e-98	yes	up	3874	4773	5609	155	187	164	26.4	26.67	31.26	3.75	4.47	4.21	28.11	4.14333	XP_006448153.1(adagio protein 3 [Citrus clementina])	GO:0005829(cellular_component:cytosol); GO:0005634(cellular_component:nucleus); GO:0007623(biological_process:circadian rhythm); GO:0009637(biological_process:response to blue light); GO:0019005(cellular_component:SCF ubiquitin ligase complex)	K12116	FKF1	map04712(Circadian rhythm - plant)	ENOG410XRGE(O:Posttranslational modification, protein turnover, chaperones)	ENOG410XRGE(Component of an E3 ubiquitin ligase complex that plays a central role in blue light-dependent circadian cycles. Acts as a blue light photoreceptor, due to the presence of FMN, that mediates light-regulated protein degradation of critical clock components by targeting them to the proteasome complex)	PF13418.7(Kelch_4:Galactose oxidase, central domain); PF13415.7(Kelch_3:Galactose oxidase, central domain); PF07646.16(Kelch_2:Kelch motif); PF13854.7(Kelch_5:Kelch motif); PF13426.8(PAS_9:PAS domain); PF01344.26(Kelch_1:Kelch motif); PF00989.26(PAS:PAS fold); PF08447.13(PAS_3:PAS fold); PF08448.11(PAS_4:PAS fold); PF00646.34(F-box:F-box domain); PF12937.8(F-box-like:F-box-like)	sp|Q9C9W9|ADO3_ARATH(Adagio protein 3 OS=Arabidopsis thaliana OX=3702 GN=ADO3 PE=1 SV=1)
Cs_ont_9g027200	Cs_ont_9g027200	2078	0.0935024	-3.41885	2.86085e-99	6.19622e-97	yes	down	858.2	1156.32	1459.93	2657.75	2874.08	2037.22	7.02	7.74	9.7	74.14	79.74	61.32	8.15333	71.7333	XP_006422121.1(RNA polymerase sigma factor sigE, chloroplastic/mitochondrial [Citrus clementina])	GO:0003700(molecular_function:transcription factor activity, sequence-specific DNA binding); GO:0006352(biological_process:DNA-templated transcription, initiation)	K03093	sigI		COG0568(K:Transcription)	COG0568(Sigma factors are initiation factors that promote the attachment of RNA polymerase to specific initiation sites and are then released (By similarity))	PF04539.17(Sigma70_r3:Sigma-70 region 3); PF04545.17(Sigma70_r4:Sigma-70, region 4); PF04542.15(Sigma70_r2:Sigma-70 region 2)	sp|Q9ZNX9|SIGE_ARATH(RNA polymerase sigma factor sigE, chloroplastic/mitochondrial OS=Arabidopsis thaliana OX=3702 GN=SIGE PE=1 SV=1)
Cs_ont_5g024910	Cs_ont_5g024910	1652	0.0279495	-5.16104	5.70109e-97	1.22151e-94	yes	down	4800	10335	11531	71746	69060	49754	52.99	92.73	103.04	2740.63	2596.66	2023.41	82.92	2453.57	XP_006478298.1(chlorophyll a-b binding protein CP26, chloroplastic [Citrus sinensis])	GO:0009535(cellular_component:chloroplast thylakoid membrane); GO:0016168(molecular_function:chlorophyll binding); GO:0009522(cellular_component:photosystem I); GO:0009523(cellular_component:photosystem II); GO:0016021(cellular_component:integral component of membrane); GO:0010287(cellular_component:plastoglobule); GO:0018298(biological_process:protein-chromophore linkage); GO:0009768(biological_…	K08916	LHCB5	map00196(Photosynthesis - antenna proteins)	ENOG41110WY(S:Function unknown)	ENOG41110WY(Chlorophyll A-B binding protein)	PF00504.22(Chloroa_b-bind:Chlorophyll A-B binding protein)	sp|Q9XF89|CB5_ARATH(Chlorophyll a-b binding protein CP26, chloroplastic OS=Arabidopsis thaliana OX=3702 GN=LHCB5 PE=1 SV=1)
Cs_ont_9g006420	Cs_ont_9g006420	1539	0.296256	-1.75508	4.2031e-96	8.90969e-94	yes	down	3424.89	3946.86	4408.61	2772.98	2827.6	2609	40.54	37.93	42.14	60.53	61.41	55.96	40.2033	59.3	XP_006420041.1(perakine reductase [Citrus clementina])					COG0667(C:Energy production and conversion)	COG0667(Aldo keto reductase)	PF00248.22(Aldo_ket_red:Aldo/keto reductase family)	sp|Q3L181|PERR_RAUSE(Perakine reductase OS=Rauvolfia serpentina OX=4060 GN=PR PE=1 SV=1)
Cs_ont_9g021460	Cs_ont_9g021460	1884	0.0649767	-3.94393	1.85388e-94	3.88846e-92	yes	down	249	270	417	1046	1099	799	2.24	1.95	3.05	33.45	34.27	27	2.41333	31.5733	XP_006493893.1(carboxyl-terminal-processing peptidase 3, chloroplastic isoform X1 [Citrus sinensis])	GO:0004175(molecular_function:endopeptidase activity); GO:0008236(molecular_function:serine-type peptidase activity)	K03797	E3.4.21.102, prc, ctpA		COG0793(M:Cell wall/membrane/envelope biogenesis)	COG0793(protease)	PF03572.19(Peptidase_S41:Peptidase family S41); PF17820.2(PDZ_6:PDZ domain); PF00595.25(PDZ:PDZ domain); PF13180.7(PDZ_2:PDZ domain)	sp|F4J3G5|CTPA3_ARATH(Carboxyl-terminal-processing peptidase 3, chloroplastic OS=Arabidopsis thaliana OX=3702 GN=CTPA3 PE=3 SV=1)
Cs_ont_1g009750	Cs_ont_1g009750	2550	5.93662	2.56964	4.17414e-93	8.66395e-91	yes	up	48635	67993	72136	2366	1878	2253	325.78	373.73	395.42	55.37	43.44	56.51	364.977	51.7733	XP_006494826.1(D-3-phosphoglycerate dehydrogenase 2, chloroplastic-like [Citrus sinensis])	GO:0051287(molecular_function:NAD binding); GO:0006564(biological_process:L-serine biosynthetic process); GO:0004617(molecular_function:phosphoglycerate dehydrogenase activity); GO:0006520(biological_process:cellular amino acid metabolic process); GO:0009570(cellular_component:chloroplast stroma)	K00058	serA, PHGDH	map00270(Cysteine and methionine metabolism); map00260(Glycine, serine and threonine metabolism)	COG0111(E:Amino acid transport and metabolism)	COG0111(Dehydrogenase)	PF02826.20(2-Hacid_dh_C:D-isomer specific 2-hydroxyacid dehydrogenase, NAD binding domain); PF00389.31(2-Hacid_dh:D-isomer specific 2-hydroxyacid dehydrogenase, catalytic domain); PF01842.26(ACT:ACT domain); PF07991.13(IlvN:Acetohydroxy acid isomeroreductase, NADPH-binding domain); PF00670.22(AdoHcyase_NAD:S-adenosyl-L-homocysteine hydrolase, NAD binding domain)	sp|O04130|SERA2_ARATH(D-3-phosphoglycerate dehydrogenase 2, chloroplastic OS=Arabidopsis thaliana OX=3702 GN=PGDH2 PE=1 SV=2)
Cs_ont_5g039000	Cs_ont_5g039000	2736	0.0463792	-4.43038	7.37162e-93	1.5143e-90	yes	down	710	651	837	2568	4043	3247	3.07	2.42	3.06	39.63	61.61	53.21	2.85	51.4833	XP_006477653.1(chaperone protein ClpB1 [Citrus sinensis])	GO:0019538(biological_process:protein metabolic process); GO:0005524(molecular_function:ATP binding)	K03695	clpB		COG0542(O:Posttranslational modification, protein turnover, chaperones)	COG0542(ATP-dependent CLP protease ATP-binding subunit)	PF07724.15(AAA_2:AAA domain (Cdc48 subfamily)); PF17871.2(AAA_lid_9:AAA lid domain); PF00004.30(AAA:ATPase family associated with various cellular activities (AAA)); PF10431.10(ClpB_D2-small:C-terminal, D2-small domain, of ClpB protein); PF02861.21(Clp_N:Clp amino terminal domain, pathogenicity island component); PF07728.15(AAA_5:AAA domain (dynein-related subfamily)); PF13191.7(AAA_16:AAA ATPase…	sp|P42730|CLPB1_ARATH(Chaperone protein ClpB1 OS=Arabidopsis thaliana OX=3702 GN=CLPB1 PE=1 SV=2)
Cs_ont_8g023580	Cs_ont_8g023580	1446	68.3437	6.09474	3.54725e-92	7.2125e-90	yes	up	3367.33	6232.22	6324.7	21.92	10.54	13.66	60.51	90.19	90.45	1.43	0.61	0.8	80.3833	0.946667	XP_006480157.1(CCG-binding protein 1-like [Citrus sinensis])	GO:0036033(molecular_function:mediator complex binding); GO:0005829(cellular_component:cytosol); GO:0005634(cellular_component:nucleus); GO:0016021(cellular_component:integral component of membrane); GO:0010183(biological_process:pollen tube guidance)				ENOG41123WT(S:Function unknown)	ENOG41123WT(-)		sp|Q9XIM0|MEE14_ARATH(CCG-binding protein 1 OS=Arabidopsis thaliana OX=3702 GN=MEE14 PE=1 SV=1)
Cs_ont_5g041230	Cs_ont_5g041230	2475	0.272631	-1.87498	1.4126e-91	2.84317e-89	yes	down	2661	3703	4132	2795	2657	2411	23.55	27.2	30.1	85.79	81.15	80.11	26.95	82.35	XP_006477308.1(ACT domain-containing protein ACR8 isoform X1 [Citrus sinensis])					ENOG410YBXD(S:Function unknown)	ENOG410YBXD(ACT domain)	PF01842.26(ACT:ACT domain); PF13291.7(ACT_4:ACT domain); PF13740.7(ACT_6:ACT domain)	sp|Q9LNA5|ACR8_ARATH(ACT domain-containing protein ACR8 OS=Arabidopsis thaliana OX=3702 GN=ACR8 PE=2 SV=1)
Cs_ont_7g013800	Cs_ont_7g013800	2883	0.14513	-2.78458	2.43623e-91	4.85444e-89	yes	down	12100	13553	14677	17079	22040	18460	71.24	65.62	70.91	351.93	448.73	407.91	69.2567	402.857	XP_006485059.1(calnexin homolog [Citrus sinensis])	GO:0006457(biological_process:protein folding); GO:0005783(cellular_component:endoplasmic reticulum); GO:0030968(biological_process:endoplasmic reticulum unfolded protein response); GO:0016021(cellular_component:integral component of membrane); GO:0051082(molecular_function:unfolded protein binding); GO:0005789(cellular_component:endoplasmic reticulum membrane); GO:0005509(molecular_function:calc…	K08054	CANX	map04145(Phagosome); map04141(Protein processing in endoplasmic reticulum)	ENOG410XP7T(U:Intracellular trafficking, secretion, and vesicular transport)	ENOG410XP7T(Calnexin)	PF00262.19(Calreticulin:Calreticulin family)	sp|Q39817|CALX_SOYBN(Calnexin homolog OS=Glycine max OX=3847 PE=2 SV=1)
Cs_ont_7g023220	Cs_ont_7g023220	1610	7.25899	2.85977	3.50082e-91	6.90667e-89	yes	up	88831.6	95589	96525	2502	2704	2853	1011.3	883.88	888.8	98.5	104.75	119.52	927.993	107.59	GAY43968.1(hypothetical protein CUMW_078660 [Citrus unshiu])	GO:0030570(molecular_function:pectate lyase activity); GO:0045490(biological_process:pectin catabolic process); GO:0046872(molecular_function:metal ion binding)	K01728	pel	map00040(Pentose and glucuronate interconversions)	COG3866(G:Carbohydrate transport and metabolism)	COG3866(pectate lyase activity)	PF00544.20(Pectate_lyase_4:Pectate lyase); PF13229.7(Beta_helix:Right handed beta helix region)	sp|Q9FXD8|PLY5_ARATH(Probable pectate lyase 5 OS=Arabidopsis thaliana OX=3702 GN=At1g67750 PE=2 SV=2)
Cs_ont_7g010930	Cs_ont_7g010930	1761	0.22592	-2.14611	4.65069e-91	9.08525e-89	yes	down	2149	2643	3140	2397	2657	2150	22.07	22.11	26.1	85.25	93.25	81.68	23.4267	86.7267	GAY65767.1(hypothetical protein CUMW_243560 [Citrus unshiu])	GO:0000064(molecular_function:L-ornithine transmembrane transporter activity); GO:0016021(cellular_component:integral component of membrane); GO:0005739(cellular_component:mitochondrion); GO:1990575(biological_process:mitochondrial L-ornithine transmembrane transport); GO:0006839(biological_process:mitochondrial transport); GO:0009507(cellular_component:chloroplast)	K15109	SLC25A20_29, CACT, CACL, CRC1		ENOG410XS86(S:Function unknown)	ENOG410XS86(Solute carrier family 25)	PF00153.28(Mito_carr:Mitochondrial carrier protein)	sp|Q93XM7|MCAT_ARATH(Mitochondrial carnitine/acylcarnitine carrier-like protein OS=Arabidopsis thaliana OX=3702 GN=BOU PE=1 SV=1)
Cs_ont_8g003520	Cs_ont_8g003520	2754	0.0575559	-4.11889	6.29656e-91	1.21811e-88	yes	down	167	224.91	218	621.1	657.95	894.76	1.03	1.13	1.1	13.34	13.97	20.6	1.08667	15.97	XP_006488241.1(exocyst complex component EXO70H1 [Citrus sinensis])	GO:0015031(biological_process:protein transport); GO:0006887(biological_process:exocytosis); GO:0000145(cellular_component:exocyst)	K07195	EXOC7, EXO70		ENOG410YIGI(S:Function unknown)	ENOG410YIGI(exocyst complex)	PF03081.16(Exo70:Exo70 exocyst complex subunit)	sp|Q8VY27|E70H1_ARATH(Exocyst complex component EXO70H1 OS=Arabidopsis thaliana OX=3702 GN=EXO70H1 PE=1 SV=1)
Cs_ont_2g033350	Cs_ont_2g033350	1789	10.434	3.38322	1.39612e-89	2.67492e-87	yes	up	1778	2308	2646	41	42	49	15.41	16.06	18.52	1.28	1.37	1.65	16.6633	1.43333	XP_006493644.1(lysine-specific demethylase JMJ30 isoform X1 [Citrus sinensis])	GO:0007623(biological_process:circadian rhythm); GO:0016706(molecular_function:oxidoreductase activity, acting on paired donors, with incorporation or reduction of molecular oxygen, 2-oxoglutarate as one donor, and incorporation of one atom each of oxygen into both donors); GO:0070544(biological_process:histone H3-K36 demethylation); GO:0003700(molecular_function:transcription factor activity, se…	K10277	KDM8, JMJD5		ENOG410XQDR(S:Function unknown)	ENOG410XQDR(Domain-Containing protein)	PF13621.7(Cupin_8:Cupin-like domain); PF08007.13(Cupin_4:Cupin superfamily protein); PF02373.23(JmjC:JmjC domain, hydroxylase)	sp|Q8RWR1|JMJ30_ARATH(Lysine-specific demethylase JMJ30 OS=Arabidopsis thaliana OX=3702 GN=JMJ30 PE=1 SV=1)
Cs_ont_5g010990	Cs_ont_5g010990	1727	0.155803	-2.6822	1.83868e-89	3.48929e-87	yes	down	1882	2496	2513	3107	3458	2545	19.71	21.27	21.33	112.72	123.54	98.37	20.77	111.543	XP_006443957.1(2-methyl-6-phytyl-1,4-hydroquinone methyltransferase, chloroplastic [Citrus clementina])	GO:0008168(molecular_function:methyltransferase activity); GO:0016021(cellular_component:integral component of membrane); GO:0032259(biological_process:methylation)	K12502	VTE3, APG1	map00130(Ubiquinone and other terpenoid-quinone biosynthesis)	COG0500(Q:Secondary metabolites biosynthesis, transport and catabolism)	COG0500(Methyltransferase)	PF08241.13(Methyltransf_11:Methyltransferase domain); PF13649.7(Methyltransf_25:Methyltransferase domain); PF01209.19(Ubie_methyltran:ubiE/COQ5 methyltransferase family); PF13847.7(Methyltransf_31:Methyltransferase domain); PF08242.13(Methyltransf_12:Methyltransferase domain); PF13489.7(Methyltransf_23:Methyltransferase domain); PF00891.19(Methyltransf_2:O-methyltransferase domain); PF00398.21(Rr…	sp|P23525|IN37_SPIOL(2-methyl-6-phytyl-1,4-hydroquinone methyltransferase, chloroplastic OS=Spinacia oleracea OX=3562 PE=1 SV=1)
Cs_ont_8g025670	Cs_ont_8g025670	1896	0.00432356	-7.85356	3.3339e-89	6.26711e-87	yes	down	148	100	59	5359	5906	4318	1.39	0.77	0.45	174.63	189.67	150.14	0.87	171.48	KDO47960.1(hypothetical protein CISIN_1g042451mg [Citrus sinensis])					ENOG410YB32(S:Function unknown)	ENOG410YB32(-)
Cs_ont_6g013760	Cs_ont_6g013760	3129	0.101364	-3.30238	5.36974e-89	9.99977e-87	yes	down	4007	4626	4429	7518	10198	9069	21.39	20.32	19.41	140.58	188.54	181.96	20.3733	170.36	XP_006481123.1(uncharacterized protein LOC102608338 [Citrus sinensis])	GO:0008168(molecular_function:methyltransferase activity); GO:0016021(cellular_component:integral component of membrane); GO:0032259(biological_process:methylation)						PF05050.13(Methyltransf_21:Methyltransferase FkbM domain); PF08241.13(Methyltransf_11:Methyltransferase domain)
Cs_ont_3g022910	Cs_ont_3g022910	1542	0.0975394	-3.35787	1.05316e-88	1.94309e-86	yes	down	2224.79	2400.55	2620.39	4232.87	5932.2	5246.28	28.49	25.01	27.14	180.8	247.77	235.99	26.88	221.52	XP_006432523.1(3-oxo-Delta(4,5)-steroid 5-beta-reductase [Citrus clementina])		K22419	VEP1					sp|Q9STX2|VEP1_ARATH(3-oxo-Delta(4,5)-steroid 5-beta-reductase OS=Arabidopsis thaliana OX=3702 GN=VEP1 PE=1 SV=1)
Cs_ont_2g017400	Cs_ont_2g017400	3082	0.243441	-2.03836	1.08899e-88	1.99075e-86	yes	down	5038	5593	6291	5143	4719	4523	29.04	26.51	29.74	103.75	94.09	97.86	28.43	98.5667	XP_006447753.1(heat shock protein 90-6, mitochondrial [Citrus clementina])	GO:0009570(cellular_component:chloroplast stroma); GO:0006457(biological_process:protein folding); GO:0051082(molecular_function:unfolded protein binding); GO:0005524(molecular_function:ATP binding)	K09487	HSP90B, TRA1	map04626(Plant-pathogen interaction); map04141(Protein processing in endoplasmic reticulum)	COG0326(O:Posttranslational modification, protein turnover, chaperones)	COG0326(Molecular chaperone. Has ATPase activity (By similarity))	PF00183.19(HSP90:Hsp90 protein); PF02518.27(HATPase_c:Histidine kinase-, DNA gyrase B-, and HSP90-like ATPase); PF13589.7(HATPase_c_3:Histidine kinase-, DNA gyrase B-, and HSP90-like ATPase)	sp|F4JFN3|HS906_ARATH(Heat shock protein 90-6, mitochondrial OS=Arabidopsis thaliana OX=3702 GN=HSP90-6 PE=1 SV=1)
Cs_ont_3g015810	Cs_ont_3g015810	585	0.185976	-2.42681	1.57356e-88	2.85043e-86	yes	down	259.58	326.81	349.48	337.64	369.38	327.73	3.08	3.16	3.36	13.9	14.93	14.41	3.2	14.4133	KDO40348.1(hypothetical protein CISIN_1g044022mg, partial [Citrus sinensis])	GO:0006468(biological_process:protein phosphorylation); GO:0005886(cellular_component:plasma membrane); GO:0004674(molecular_function:protein serine/threonine kinase activity); GO:0007166(biological_process:cell surface receptor signaling pathway); GO:0004672(molecular_function:protein kinase activity); GO:0005524(molecular_function:ATP binding)						PF00069.26(Pkinase:Protein kinase domain); PF07714.18(PK_Tyr_Ser-Thr:Protein tyrosine and serine/threonine kinase)	sp|O64842|PBL12_ARATH(Probable serine/threonine-protein kinase PBL12 OS=Arabidopsis thaliana OX=3702 GN=PBL12 PE=2 SV=1)
Cs_ont_2g006830	Cs_ont_2g006830	1907	18.2358	4.1887	3.22013e-88	5.78057e-86	yes	up	11554	13938	14675	202	114	139	107.68	105.98	111.19	6.54	3.64	4.8	108.283	4.99333	XP_006467989.1(thiamine thiazole synthase 2, chloroplastic [Citrus sinensis])	GO:0009228(biological_process:thiamine biosynthetic process); GO:0009570(cellular_component:chloroplast stroma); GO:0005829(cellular_component:cytosol); GO:0052837(biological_process:thiazole biosynthetic process); GO:0016763(molecular_function:transferase activity, transferring pentosyl groups); GO:0005506(molecular_function:iron ion binding)	K03146	THI4, THI1	map00730(Thiamine metabolism)	COG1635(H:Coenzyme transport and metabolism)	COG1635(Involved in biosynthesis of the thiamine precursor thiazole. Catalyzes the conversion of NAD and glycine to adenosine diphosphate 5-(2-hydroxyethyl)-4-methylthiazole-2-carboxylic acid (ADT), an adenylated thiazole intermediate. The reaction includes an iron-dependent sulfide transfer from a conserved cysteine residue of the protein to a thiazole intermediate. The enzyme can only undergo a…	PF01946.18(Thi4:Thi4 family); PF00890.25(FAD_binding_2:FAD binding domain); PF01266.25(DAO:FAD dependent oxidoreductase); PF13450.7(NAD_binding_8:NAD(P)-binding Rossmann-like domain); PF12831.8(FAD_oxidored:FAD dependent oxidoreductase); PF07992.15(Pyr_redox_2:Pyridine nucleotide-disulphide oxidoreductase); PF05834.13(Lycopene_cycl:Lycopene cyclase protein); PF03486.15(HI0933_like:HI0933-like pro…	sp|F6H7K5|THI42_VITVI(Thiamine thiazole synthase 2, chloroplastic OS=Vitis vinifera OX=29760 GN=THI1-2 PE=3 SV=1)
Cs_ont_3g005120	Cs_ont_3g005120	1680	50.4295	5.6562	8.58096e-87	1.52664e-84	yes	up	2042	2910	3207	8	16	9	25.14	28.8	31.85	0.34	0.54	0.41	28.5967	0.43	XP_006473319.1(uncharacterized protein LOC102610375 isoform X1 [Citrus sinensis])	GO:0009737(biological_process:response to abscisic acid); GO:0009615(biological_process:response to virus); GO:0005634(cellular_component:nucleus); GO:0010228(biological_process:vegetative to reproductive phase transition of meristem); GO:0009637(biological_process:response to blue light); GO:0042752(biological_process:regulation of circadian rhythm); GO:0045892(biological_process:negative regula…				ENOG410YU7U(S:Function unknown)	ENOG410YU7U(expressed protein)		sp|Q8L8T7|COR27_ARATH(Cold-regulated protein 27 OS=Arabidopsis thaliana OX=3702 GN=COR27 PE=1 SV=1)
Cs_ont_6g004880	Cs_ont_6g004880	1544	7.76231	2.95649	4.08645e-86	7.20589e-84	yes	up	4612	6947	7161	159	146	186	55.22	67.48	69.25	6.57	5.94	8.18	63.9833	6.89667	XP_006482147.1(uncharacterized protein At1g66480 [Citrus sinensis])	GO:0005886(cellular_component:plasma membrane)				ENOG41117UA(S:Function unknown); ENOG410YM8H(S:Function unknown)	ENOG41117UA(-); ENOG410YM8H(-)	PF14009.7(DUF4228:Domain of unknown function (DUF4228))	sp|Q6NLC8|Y1648_ARATH(Uncharacterized protein At1g66480 OS=Arabidopsis thaliana OX=3702 GN=At1g66480 PE=2 SV=1)
Cs_ont_8g027510	Cs_ont_8g027510	2641	0.410874	-1.28323	1.23344e-85	2.15592e-83	yes	down	9125	11796	12438	5440	5765	5480	58.41	62.01	65.24	122.1	127.81	131.75	61.8867	127.22	XP_006486779.1(heat shock 70 kDa protein, mitochondrial [Citrus sinensis])	GO:0005737(cellular_component:cytoplasm); GO:0006986(biological_process:response to unfolded protein); GO:0006457(biological_process:protein folding); GO:0042623(molecular_function:ATPase activity, coupled); GO:0031072(molecular_function:heat shock protein binding); GO:0044183(molecular_function:protein binding involved in protein folding); GO:0051082(molecular_function:unfolded protein binding);…	K04043	dnaK, HSPA9	map03018(RNA degradation)	COG0443(O:Posttranslational modification, protein turnover, chaperones)	COG0443(Heat shock protein)	PF00012.21(HSP70:Hsp70 protein); PF06723.14(MreB_Mbl:MreB/Mbl protein); PF02782.17(FGGY_C:FGGY family of carbohydrate kinases, C-terminal domain)	sp|Q01899|HSP7M_PHAVU(Heat shock 70 kDa protein, mitochondrial OS=Phaseolus vulgaris OX=3885 PE=2 SV=1)
Cs_ont_2g029750	Cs_ont_2g029750	3355	0.270138	-1.88823	4.5979e-85	7.96677e-83	yes	down	3648	4575.59	4688.46	3301.05	3564.91	2995.85	31.57	34.05	36.59	70.14	71.23	62.78	34.07	68.05	XP_006470399.1(probable galacturonosyltransferase-like 10 [Citrus sinensis])	GO:0005794(cellular_component:Golgi apparatus); GO:0006979(biological_process:response to oxidative stress); GO:0016757(molecular_function:transferase activity, transferring glycosyl groups)				ENOG41106K3(O:Posttranslational modification, protein turnover, chaperones)	ENOG41106K3(glycosyltransferase 8 domain containing)	PF05542.12(DUF760:Protein of unknown function (DUF760))	sp|Q9LHD2|GATLA_ARATH(Probable galacturonosyltransferase-like 10 OS=Arabidopsis thaliana OX=3702 GN=GATL10 PE=2 SV=1)
Cs_ont_7g020630	Cs_ont_7g020630	3344	0.135598	-2.8826	6.35306e-85	1.0913e-82	yes	down	5412	7648	8182	11238	12229	8600	27.1	31.66	33.79	199.08	213.9	164.3	30.85	192.427	XP_006484274.1(heat shock protein 90-5, chloroplastic [Citrus sinensis])	GO:0009941(cellular_component:chloroplast envelope); GO:0006457(biological_process:protein folding); GO:0010157(biological_process:response to chlorate); GO:0009570(cellular_component:chloroplast stroma); GO:0009704(biological_process:de-etiolation); GO:0005774(cellular_component:vacuolar membrane); GO:0005739(cellular_component:mitochondrion); GO:0051082(molecular_function:unfolded protein bindi…	K09487	HSP90B, TRA1	map04626(Plant-pathogen interaction); map04141(Protein processing in endoplasmic reticulum)	COG0326(O:Posttranslational modification, protein turnover, chaperones)	COG0326(Molecular chaperone. Has ATPase activity (By similarity))	PF00183.19(HSP90:Hsp90 protein); PF02518.27(HATPase_c:Histidine kinase-, DNA gyrase B-, and HSP90-like ATPase); PF13589.7(HATPase_c_3:Histidine kinase-, DNA gyrase B-, and HSP90-like ATPase)	sp|Q9SIF2|HS905_ARATH(Heat shock protein 90-5, chloroplastic OS=Arabidopsis thaliana OX=3702 GN=HSP90-5 PE=1 SV=1)
Cs_ont_8g001030	Cs_ont_8g001030	6061	4.49296	2.16767	6.87805e-84	1.17138e-81	yes	up	16405.5	19181.3	19961.9	790.1	902.61	865.03	58.19	54.74	59.55	8.24	9.36	9.33	57.4933	8.97667	KDO66811.1(hypothetical protein CISIN_1g0059652mg [Citrus sinensis])	GO:0004222(molecular_function:metalloendopeptidase activity); GO:0009228(biological_process:thiamine biosynthetic process); GO:0051536(molecular_function:iron-sulfur cluster binding); GO:0016830(molecular_function:carbon-carbon lyase activity); GO:0008270(molecular_function:zinc ion binding); GO:0016021(cellular_component:integral component of membrane); GO:0005524(molecular_function:ATP binding)	K03147	thiC	map00730(Thiamine metabolism)			PF01964.19(ThiC_Rad_SAM:Radical SAM ThiC family); PF13667.7(ThiC-associated:ThiC-associated domain)	sp|O82392|THIC_ARATH(Phosphomethylpyrimidine synthase, chloroplastic OS=Arabidopsis thaliana OX=3702 GN=THIC PE=1 SV=1)
Cs_ont_7g006330	Cs_ont_7g006330	1762	0.0373556	-4.74253	1.13784e-83	1.92141e-81	yes	down	148	110	133.02	867	675	666	1.51	0.92	1.1	30.73	23.57	25.16	1.17667	26.4867	XP_006485702.1(malonyl-CoA:anthocyanidin 5-O-glucoside-6'-O-malonyltransferase-like [Citrus sinensis])	GO:0016747(molecular_function:transferase activity, transferring acyl groups other than amino-acyl groups)						PF02458.16(Transferase:Transferase family); PF00668.21(Condensation:Condensation domain)	sp|Q940Z5|PMAT1_ARATH(Phenolic glucoside malonyltransferase 1 OS=Arabidopsis thaliana OX=3702 GN=PMAT1 PE=1 SV=1)
Cs_ont_4g012420	Cs_ont_4g012420	965	0.0461481	-4.43759	1.73772e-83	2.90972e-81	yes	down	3791	4777	5864	16352	19163	28124	83.17	83.23	101.39	1212.94	1387.91	2189.56	89.2633	1596.8	XP_006451632.1(probable calcium-binding protein CML27 [Citrus clementina])	GO:0005509(molecular_function:calcium ion binding)	K13448	CML	map04626(Plant-pathogen interaction)	COG5126(D:Cell cycle control, cell division, chromosome partitioning); COG5126(T:Signal transduction mechanisms); COG5126(Z:Cytoskeleton)	COG5126(Calcium-binding protein); COG5126(Calcium-binding protein); COG5126(Calcium-binding protein)	PF00036.33(EF-hand_1:EF hand); PF13499.7(EF-hand_7:EF-hand domain pair); PF13405.7(EF-hand_6:EF-hand domain); PF13202.7(EF-hand_5:EF hand); PF13833.7(EF-hand_8:EF-hand domain pair); PF10591.10(SPARC_Ca_bdg:Secreted protein acidic and rich in cysteine Ca binding region); PF14658.7(EF-hand_9:EF-hand domain); PF12763.8(EF-hand_4:Cytoskeletal-regulatory complex EF hand)	sp|Q9LE22|CML27_ARATH(Probable calcium-binding protein CML27 OS=Arabidopsis thaliana OX=3702 GN=CML27 PE=1 SV=1)
Cs_ont_3g027860	Cs_ont_3g027860	438	0.0902348	-3.47017	3.73898e-83	6.20858e-81	yes	down	678	1178.09	1134	2331	2581	1825.21	59.76	73.53	69	619.81	644.34	475.21	67.43	579.787	XP_006471013.1(ferredoxin, leaf L-A-like [Citrus sinensis])	GO:0046872(molecular_function:metal ion binding); GO:0051537(molecular_function:2 iron, 2 sulfur cluster binding); GO:0009507(cellular_component:chloroplast); GO:0009055(molecular_function:electron carrier activity)	K02639	petF	map00195(Photosynthesis)			PF00111.28(Fer2:2Fe-2S iron-sulfur cluster binding domain)	sp|P16972|FER2_ARATH(Ferredoxin-2, chloroplastic OS=Arabidopsis thaliana OX=3702 GN=FD2 PE=1 SV=1)
Cs_ont_7g000040	Cs_ont_7g000040	1590	0.116978	-3.09569	4.18681e-83	6.89474e-81	yes	down	453	652	625	844	1131	1056	5.24	6.12	5.84	33.72	44.45	44.88	5.73333	41.0167	XP_006435534.1(uncharacterized protein LOC18045041 [Citrus clementina])					ENOG4111PZI(S:Function unknown)	ENOG4111PZI(Plant-specific domain TIGR01615 family protein)	PF04720.13(PDDEXK_6:PDDEXK-like family of unknown function)
Cs_ont_3g014370	Cs_ont_3g014370	2568	0.352923	-1.50257	1.54327e-82	2.52059e-80	yes	down	33013	38177	43098	22370	23170	21287	218.82	207.7	233.85	517.94	529.35	527.75	220.123	525.013	XP_006472186.1(calreticulin [Citrus sinensis])	GO:0006457(biological_process:protein folding); GO:0005783(cellular_component:endoplasmic reticulum); GO:0016021(cellular_component:integral component of membrane); GO:0051082(molecular_function:unfolded protein binding); GO:0005509(molecular_function:calcium ion binding); GO:0004842(molecular_function:ubiquitin-protein transferase activity); GO:0005788(cellular_component:endoplasmic reticulum lu…	K08057	CALR	map04145(Phagosome); map04141(Protein processing in endoplasmic reticulum)	ENOG410XRR7(O:Posttranslational modification, protein turnover, chaperones)	ENOG410XRR7(Calreticulin)	PF00262.19(Calreticulin:Calreticulin family)	sp|O04151|CALR1_ARATH(Calreticulin-1 OS=Arabidopsis thaliana OX=3702 GN=CRT1 PE=1 SV=1)
Cs_ont_3g014580	Cs_ont_3g014580	1071	11.1818	3.48308	1.63263e-82	2.64486e-80	yes	up	10467	14216	15854	197	240	302	198.18	214.56	238.14	12.75	15.27	20.54	216.96	16.1867	XP_006472170.1(uncharacterized protein LOC102613931 [Citrus sinensis])	GO:0010583(biological_process:response to cyclopentenone)				COG0484(O:Posttranslational modification, protein turnover, chaperones)	COG0484(ATP binding to DnaK triggers the release of the substrate protein, thus completing the reaction cycle. Several rounds of ATP-dependent interactions between DnaJ, DnaK and GrpE are required for fully efficient folding. Also involved, together with DnaK and GrpE, in the DNA replication of plasmids through activation of initiation proteins (By similarity))	PF00226.32(DnaJ:DnaJ domain)	sp|Q5FWN8|DNJ6A_XENLA(DnaJ homolog subfamily B member 6-A OS=Xenopus laevis OX=8355 GN=dnajb6-a PE=2 SV=1)
Cs_ont_9g010650	Cs_ont_9g010650	2704	0.104755	-3.25491	3.98923e-82	6.41044e-80	yes	down	13439	13566	12617	26496	27527	25476	84.25	69.84	64.8	580.77	596.09	598.4	72.9633	591.753	XP_006493994.1(beta-amylase 1, chloroplastic [Citrus sinensis])	GO:0016161(molecular_function:beta-amylase activity); GO:0102229(molecular_function:amylopectin maltohydrolase activity); GO:0000272(biological_process:polysaccharide catabolic process)	K01177	E3.2.1.2	map00500(Starch and sucrose metabolism)	ENOG410XRH5(S:Function unknown)	ENOG410XRH5(beta-amylase)	PF01373.18(Glyco_hydro_14:Glycosyl hydrolase family 14)	sp|Q9LIR6|BAM1_ARATH(Beta-amylase 1, chloroplastic OS=Arabidopsis thaliana OX=3702 GN=BAM1 PE=1 SV=1)
Cs_ont_6g005650	Cs_ont_6g005650	2044	0.107521	-3.21731	8.2657e-82	1.31762e-79	yes	down	1999	3189.64	4115.91	5424.72	6264.37	5713.36	17.19	22.42	28.83	162.3	184.83	182.59	22.8133	176.573	XP_006482080.1(aspartic proteinase PCS1 [Citrus sinensis])	GO:0006508(biological_process:proteolysis); GO:0004190(molecular_function:aspartic-type endopeptidase activity); GO:0030163(biological_process:protein catabolic process)				ENOG410XNV7(O:Posttranslational modification, protein turnover, chaperones)	ENOG410XNV7(aspartic)	PF14543.7(TAXi_N:Xylanase inhibitor N-terminal); PF14541.7(TAXi_C:Xylanase inhibitor C-terminal); PF00026.24(Asp:Eukaryotic aspartyl protease)	sp|Q9LZL3|PCS1L_ARATH(Aspartic proteinase PCS1 OS=Arabidopsis thaliana OX=3702 GN=PCS1 PE=2 SV=1)
Cs_ont_5g031720	Cs_ont_5g031720	2367	2.95912	1.56517	2.1232e-81	3.35769e-79	yes	up	12290	14373	16112	1013	998	970	89.82	86.14	96.28	25.84	25.22	26.43	90.7467	25.83	KDO54244.1(hypothetical protein CISIN_1g005637mg [Citrus sinensis])	GO:0004176(molecular_function:ATP-dependent peptidase activity); GO:0006457(biological_process:protein folding); GO:0051082(molecular_function:unfolded protein binding); GO:0030163(biological_process:protein catabolic process); GO:0003677(molecular_function:DNA binding); GO:0005759(cellular_component:mitochondrial matrix); GO:0006508(biological_process:proteolysis); GO:0005524(molecular_function:…	K03544	clpX, CLPX				PF07724.15(AAA_2:AAA domain (Cdc48 subfamily)); PF00004.30(AAA:ATPase family associated with various cellular activities (AAA)); PF10431.10(ClpB_D2-small:C-terminal, D2-small domain, of ClpB protein); PF07728.15(AAA_5:AAA domain (dynein-related subfamily)); PF13401.7(AAA_22:AAA domain); PF01078.22(Mg_chelatase:Magnesium chelatase, subunit ChlI); PF00493.24(MCM:MCM P-loop domain); PF05496.13(RuvB_…	sp|Q9FK07|CLPX1_ARATH(CLP protease regulatory subunit CLPX1, mitochondrial OS=Arabidopsis thaliana OX=3702 GN=CLPX1 PE=2 SV=1)
Cs_ont_8g027330	Cs_ont_8g027330	1602	0.0968161	-3.36861	2.66924e-81	4.18797e-79	yes	down	1016	1520	1541	2301	3411	2881	11.64	14.14	14.27	91.11	132.9	121.38	13.35	115.13	XP_006486802.1(uncharacterized protein LOC102622093 [Citrus sinensis])	GO:0016021(cellular_component:integral component of membrane); GO:0005783(cellular_component:endoplasmic reticulum)				ENOG41119UA(S:Function unknown)	ENOG41119UA(-)
Cs_ont_8g000800	Cs_ont_8g000800	732	0.077452	-3.69055	4.21986e-81	6.56914e-79	yes	down	286	427	413	1002	1214	766	8.4	9.11	9.12	93.94	114.51	74.86	8.87667	94.4367	XP_015388841.1(E3 ubiquitin-protein ligase AIRP2 isoform X4 [Citrus sinensis])					ENOG410XRM0(S:Function unknown)	ENOG410XRM0(Ring finger protein)	PF13920.7(zf-C3HC4_3:Zinc finger, C3HC4 type (RING finger)); PF13639.7(zf-RING_2:Ring finger domain); PF14447.7(Prok-RING_4:Prokaryotic RING finger family 4); PF00097.26(zf-C3HC4:Zinc finger, C3HC4 type (RING finger)); PF13923.7(zf-C3HC4_2:Zinc finger, C3HC4 type (RING finger)); PF14634.7(zf-RING_5:zinc-RING finger domain); PF13445.7(zf-RING_UBOX:RING-type zinc-finger)	sp|Q9M022|AIRP2_ARATH(E3 ubiquitin-protein ligase AIRP2 OS=Arabidopsis thaliana OX=3702 GN=AIRP2 PE=1 SV=1)
Cs_ont_7g027510	Cs_ont_7g027510	2028	12.3584	3.62743	4.9334e-81	7.62038e-79	yes	up	3387.08	4855.07	5675.92	96.54	62.39	70.37	29.39	34.42	40.11	2.91	1.86	2.27	34.64	2.34667	XP_006438833.2(zinc finger protein CONSTANS-LIKE 14 [Citrus clementina])	GO:0005634(cellular_component:nucleus); GO:0008270(molecular_function:zinc ion binding)				ENOG410Y966(S:Function unknown)	ENOG410Y966(Zinc finger protein)	PF06203.15(CCT:CCT motif); PF00643.25(zf-B_box:B-box zinc finger); PF08263.13(LRRNT_2:Leucine rich repeat N-terminal domain); PF13855.7(LRR_8:Leucine rich repeat)	sp|Q9C7E8|COL15_ARATH(Zinc finger protein CONSTANS-LIKE 15 OS=Arabidopsis thaliana OX=3702 GN=COL15 PE=1 SV=1)
Cs_ont_5g045760	Cs_ont_5g045760	1321	0.0150871	-6.05054	1.98467e-80	3.04205e-78	yes	down	47.12	140.47	156.83	1576.48	1746.4	1191.59	0.63	1.64	1.74	78.05	84.05	61.88	1.33667	74.66	XP_006469662.1(uncharacterized protein LOC102628195 [Citrus sinensis])		K06195	apaG		COG2967(P:Inorganic ion transport and metabolism)	COG2967(ApaG protein)	PF04379.15(DUF525:ApaG domain); PF02151.20(UVR:UvrB/uvrC motif)	sp|Q2VZE7|APAG_MAGSA(Protein ApaG OS=Magnetospirillum magneticum (strain AMB-1 / ATCC 700264) OX=342108 GN=apaG PE=3 SV=1)
Cs_ont_5g014070	Cs_ont_5g014070	1572	0.252455	-1.9859	1.28566e-79	1.95558e-77	yes	down	3426.07	4181.07	4469.12	3085.35	3662.64	3115.02	37.05	36.16	39.29	118.03	132.65	127.47	37.5	126.05	XP_006443534.1(chloroplast envelope quinone oxidoreductase homolog [Citrus clementina])	GO:0016491(molecular_function:oxidoreductase activity)	K00224	CEQORH	map00592(alpha-Linolenic acid metabolism)	COG0604(C:Energy production and conversion)	COG0604(alcohol dehydrogenase)	PF13602.7(ADH_zinc_N_2:Zinc-binding dehydrogenase); PF00107.27(ADH_zinc_N:Zinc-binding dehydrogenase); PF08240.13(ADH_N:Alcohol dehydrogenase GroES-like domain)	sp|Q9SV68|QORH_ARATH(Chloroplast envelope quinone oxidoreductase homolog OS=Arabidopsis thaliana OX=3702 GN=CEQORH PE=1 SV=1)
Cs_ont_6g019180	Cs_ont_6g019180	1693	0.0388906	-4.68443	1.35772e-79	2.04953e-77	yes	down	424	858	1153	4274	4579	3587	3.75	6.09	8.23	136.16	145.74	124.62	6.02333	135.507	XP_006428904.1(protein REVEILLE 8 [Citrus clementina])	GO:0005634(cellular_component:nucleus); GO:0003677(molecular_function:DNA binding)				COG5269(K:Transcription); ENOG4111HV1(K:Transcription)	COG5269(Transcription factor); ENOG4111HV1(Transcription factor)	PF00249.32(Myb_DNA-binding:Myb-like DNA-binding domain)	sp|Q8RWU3|RVE8_ARATH(Protein REVEILLE 8 OS=Arabidopsis thaliana OX=3702 GN=RVE8 PE=2 SV=1)
Cs_ont_5g045980	Cs_ont_5g045980	2185	4.21079	2.07409	2.2053e-78	3.30397e-76	yes	up	3942	4689	5274	243	211	226	26.75	25.84	28.95	6.08	5.15	6.24	27.18	5.82333	XP_006476768.1(serine/threonine-protein kinase HT1-like isoform X1 [Citrus sinensis])	GO:0005737(cellular_component:cytoplasm); GO:0005524(molecular_function:ATP binding); GO:0004672(molecular_function:protein kinase activity)				COG0515(T:Signal transduction mechanisms)	COG0515(Serine Threonine protein kinase)	PF07714.18(PK_Tyr_Ser-Thr:Protein tyrosine and serine/threonine kinase); PF00069.26(Pkinase:Protein kinase domain); PF17667.2(Pkinase_fungal:Fungal protein kinase); PF14531.7(Kinase-like:Kinase-like)	sp|Q2MHE4|HT1_ARATH(Serine/threonine/tyrosine-protein kinase HT1 OS=Arabidopsis thaliana OX=3702 GN=HT1 PE=1 SV=1)
Cs_ont_8g004040	Cs_ont_8g004040	1627	0.2066	-2.27509	3.43641e-78	5.10999e-76	yes	down	25108	28736	38734	28816	30482	32299	301.8	281.74	379.1	1206.2	1245.08	1430.05	320.88	1293.78	ESR37915.1(hypothetical protein CICLE_v10030198mg, partial [Citrus clementina])	GO:0020037(molecular_function:heme binding); GO:0000302(biological_process:response to reactive oxygen species); GO:0042744(biological_process:hydrogen peroxide catabolic process); GO:0006979(biological_process:response to oxidative stress); GO:0034599(biological_process:cellular response to oxidative stress); GO:0004601(molecular_function:peroxidase activity); GO:0009507(cellular_component:chlor…	K00434	E1.11.1.11	map00480(Glutathione metabolism); map00053(Ascorbate and aldarate metabolism)	COG0376(P:Inorganic ion transport and metabolism)	COG0376(Bifunctional enzyme with both catalase and broad- spectrum peroxidase activity (By similarity))	PF00141.24(peroxidase:Peroxidase)	sp|Q05431|APX1_ARATH(L-ascorbate peroxidase 1, cytosolic OS=Arabidopsis thaliana OX=3702 GN=APX1 PE=1 SV=2)
Cs_ont_7g015710	Cs_ont_7g015710	1931	0.363257	-1.46094	3.69567e-78	5.45481e-76	yes	down	3475	4846	5119	2475	2639	2456	31.76	36.07	37.91	78.7	82.62	83.31	35.2467	81.5433	XP_006437224.1(cytochrome b561 and DOMON domain-containing protein At3g25290 [Citrus clementina])	GO:0016021(cellular_component:integral component of membrane); GO:0046872(molecular_function:metal ion binding); GO:0004497(molecular_function:monooxygenase activity); GO:0055114(biological_process:oxidation-reduction process)				ENOG410XR70(S:Function unknown)	ENOG410XR70(Ferric-chelate reductase)	PF04526.14(DUF568:Protein of unknown function (DUF568)); PF03188.17(Cytochrom_B561:Eukaryotic cytochrome b561)	sp|Q9LSE7|B561C_ARATH(Cytochrome b561 and DOMON domain-containing protein At3g25290 OS=Arabidopsis thaliana OX=3702 GN=At3g25290 PE=2 SV=1)
Cs_ont_4g028090	Cs_ont_4g028090	1459	0.3316	-1.59248	5.99127e-78	8.77809e-76	yes	down	7480.96	10527	11552	5984	6459	5757	95.98	109.35	119.44	264.64	280.79	270.41	108.257	271.947	NP_001276072.1(uncharacterized protein LOC102629088 [Citrus sinensis])	GO:0005737(cellular_component:cytoplasm); GO:0006629(biological_process:lipid metabolic process); GO:0000302(biological_process:response to reactive oxygen species)	K03098	APOD		COG3040(M:Cell wall/membrane/envelope biogenesis)	COG3040(Outer membrane lipoprotein)	PF08212.13(Lipocalin_2:Lipocalin-like domain); PF00061.24(Lipocalin:Lipocalin / cytosolic fatty-acid binding protein family)	sp|Q9FGT8|TIL_ARATH(Temperature-induced lipocalin-1 OS=Arabidopsis thaliana OX=3702 GN=TIL PE=1 SV=1)
Cs_ont_6g005080	Cs_ont_6g005080	1817	0.0244109	-5.35633	1.71879e-77	2.4999e-75	yes	down	1400	1458	1475	7574	13756	15610	13.77	11.63	11.77	255.9	458.14	563.17	12.39	425.737	CDP02700.1(unnamed protein product [Coffea canephora])	GO:0016021(cellular_component:integral component of membrane); GO:0005509(molecular_function:calcium ion binding); GO:0003677(molecular_function:DNA binding)	K14190;K13448	VTC2_5;CML	map04626(Plant-pathogen interaction); map00053(Ascorbate and aldarate metabolism)	COG5126(D:Cell cycle control, cell division, chromosome partitioning); COG5126(T:Signal transduction mechanisms); COG5126(Z:Cytoskeleton)	COG5126(Calcium-binding protein); COG5126(Calcium-binding protein); COG5126(Calcium-binding protein)	PF00036.33(EF-hand_1:EF hand); PF13499.7(EF-hand_7:EF-hand domain pair); PF13202.7(EF-hand_5:EF hand); PF13405.7(EF-hand_6:EF-hand domain); PF13833.7(EF-hand_8:EF-hand domain pair); PF14658.7(EF-hand_9:EF-hand domain); PF10591.10(SPARC_Ca_bdg:Secreted protein acidic and rich in cysteine Ca binding region); PF12763.8(EF-hand_4:Cytoskeletal-regulatory complex EF hand)	sp|P25070|CML24_ARATH(Calcium-binding protein CML24 OS=Arabidopsis thaliana OX=3702 GN=CML24 PE=2 SV=2)
Cs_ont_5g010530	Cs_ont_5g010530	819	0.160131	-2.64268	2.44924e-77	3.53649e-75	yes	down	154	203	230	271	245	235	3.82	3.75	4.18	23.18	19.87	20.74	3.91667	21.2633	XP_015386252.1(non-specific lipid-transfer protein-like protein At2g13820 [Citrus sinensis])	GO:0016021(cellular_component:integral component of membrane); GO:0008289(molecular_function:lipid binding); GO:0006869(biological_process:lipid transport)				ENOG4111902(S:Function unknown); ENOG410Z3HC(S:Function unknown)	ENOG4111902(Protease inhibitor/seed storage/LTP family); ENOG410Z3HC(Non-specific lipid-transfer protein-like protein)	PF14368.7(LTP_2:Probable lipid transfer); PF00234.23(Tryp_alpha_amyl:Protease inhibitor/seed storage/LTP family)	sp|Q9LZH5|LTPG2_ARATH(Non-specific lipid transfer protein GPI-anchored 2 OS=Arabidopsis thaliana OX=3702 GN=LTPG2 PE=2 SV=1)
Cs_ont_5g043520	Cs_ont_5g043520	3335	170.822	7.41635	3.01105e-77	4.31641e-75	yes	up	17316.7	13552.4	9321.49	17.52	15.62	17.12	90.9	58.44	40.13	0.33	0.29	0.33	63.1567	0.316667	XP_024954238.1(beta-amylase 3, chloroplastic isoform X1 [Citrus sinensis])	GO:0016161(molecular_function:beta-amylase activity); GO:0009570(cellular_component:chloroplast stroma); GO:0005983(biological_process:starch catabolic process); GO:0102229(molecular_function:amylopectin maltohydrolase activity); GO:0000272(biological_process:polysaccharide catabolic process); GO:0009409(biological_process:response to cold); GO:0000024(biological_process:maltose biosynthetic proc…	K01177	E3.2.1.2	map00500(Starch and sucrose metabolism)	ENOG410XRH5(S:Function unknown)	ENOG410XRH5(beta-amylase)	PF01373.18(Glyco_hydro_14:Glycosyl hydrolase family 14)	sp|O23553|BAM3_ARATH(Beta-amylase 3, chloroplastic OS=Arabidopsis thaliana OX=3702 GN=BAM3 PE=1 SV=3)
Cs_ont_5g000130	Cs_ont_5g000130	2612	3.20598	1.68077	3.59791e-77	5.12085e-75	yes	up	5070	6473	7411	418	385	408	51.7	52.94	61.24	16.45	14.16	16.55	55.2933	15.72	GAY57921.1(hypothetical protein CUMW_183120 [Citrus unshiu])	GO:0016021(cellular_component:integral component of membrane)				ENOG4111EDE(S:Function unknown)	ENOG4111EDE(-)
Cs_ont_9g025120	Cs_ont_9g025120	1327	0.00122857	-9.66881	6.12687e-77	8.65844e-75	yes	down	13	32	20	1251	4131	5307	0.19	0.37	0.23	62.02	201.06	278.83	0.263333	180.637	XP_006421846.1(dehydration-responsive element-binding protein 1D [Citrus clementina])	GO:0003700(molecular_function:transcription factor activity, sequence-specific DNA binding); GO:0005634(cellular_component:nucleus); GO:0003677(molecular_function:DNA binding)				ENOG410YK37(K:Transcription)	ENOG410YK37(dehydration-responsive element-binding protein)	PF00847.21(AP2:AP2 domain)	sp|Q9FJ93|DRE1D_ARATH(Dehydration-responsive element-binding protein 1D OS=Arabidopsis thaliana OX=3702 GN=DREB1D PE=2 SV=1)
Cs_ont_7g022160	Cs_ont_7g022160	1627	0.114028	-3.13254	6.24799e-77	8.76743e-75	yes	down	21309.4	34281.4	35203.6	59863.2	59569.6	42648.9	219.18	282.36	286.75	2301.58	2257.45	1744.36	262.763	2101.13	XP_006438030.1(chlorophyll a-b binding protein, chloroplastic [Citrus clementina])	GO:0009535(cellular_component:chloroplast thylakoid membrane); GO:0016168(molecular_function:chlorophyll binding); GO:0009522(cellular_component:photosystem I); GO:0009523(cellular_component:photosystem II); GO:0016021(cellular_component:integral component of membrane); GO:0018298(biological_process:protein-chromophore linkage); GO:0009768(biological_process:photosynthesis, light harvesting in ph…	K08908	LHCA2	map00196(Photosynthesis - antenna proteins)	ENOG410XTCT(S:Function unknown)	ENOG410XTCT(Chlorophyll A-B binding protein)	PF00504.22(Chloroa_b-bind:Chlorophyll A-B binding protein)	sp|P13869|CB12_PETHY(Chlorophyll a-b binding protein, chloroplastic OS=Petunia hybrida OX=4102 PE=2 SV=1)
Cs_ont_7g023760	Cs_ont_7g023760	1077	0.254725	-1.97299	3.11457e-76	4.33992e-74	yes	down	1925	2324	2405	1847	1939	1614	16.99	16.14	16.89	55.72	56.52	53.14	16.6733	55.1267	XP_006438254.1(uncharacterized protein LOC18043694 [Citrus clementina])	GO:0016021(cellular_component:integral component of membrane); GO:0006044(biological_process:N-acetylglucosamine metabolic process); GO:0016757(molecular_function:transferase activity, transferring glycosyl groups); GO:0003830(molecular_function:beta-1,4-mannosylglycoprotein 4-beta-N-acetylglucosaminyltransferase activity); GO:0006487(biological_process:protein N-linked glycosylation)	K00737	MGAT3	map00510(N-Glycan biosynthesis)	ENOG410YQKP(S:Function unknown)	ENOG410YQKP(Glycosyl transferase family 17 protein)	PF04724.14(Glyco_transf_17:Glycosyltransferase family 17)	sp|Q02527|MGAT3_RAT(Beta-1,4-mannosyl-glycoprotein 4-beta-N-acetylglucosaminyltransferase OS=Rattus norvegicus OX=10116 GN=Mgat3 PE=1 SV=2)
Cs_ont_8g009160	Cs_ont_8g009160	1586	0.203683	-2.2956	1.43641e-74	1.98763e-72	yes	down	1155	1201	1645	1365	1362	1313	13.39	11.3	15.42	54.69	53.69	55.97	13.37	54.7833	XP_006481849.2(aluminum-activated malate transporter 2-like [Citrus sinensis])	GO:0016021(cellular_component:integral component of membrane); GO:0015743(biological_process:malate transport); GO:0009705(cellular_component:plant-type vacuole membrane)				ENOG410XR8V(S:Function unknown)	ENOG410XR8V(aluminum-activated malate transporter)	PF11744.9(ALMT:Aluminium activated malate transporter); PF13515.7(FUSC_2:Fusaric acid resistance protein-like); PF04632.13(FUSC:Fusaric acid resistance protein family)	sp|Q9SJE8|ALMT2_ARATH(Aluminum-activated malate transporter 2 OS=Arabidopsis thaliana OX=3702 GN=ALMT2 PE=2 SV=2)
Cs_ont_4g023620	Cs_ont_4g023620	483	0.081388	-3.61904	9.16791e-74	1.25986e-71	yes	down	1144.64	1794.47	1668.42	4962.25	3299.22	3322.35	80.93	92.01	83.73	1083.4	682	721.21	85.5567	828.87	XP_006474456.1(17.3 kDa class II heat shock protein-like [Citrus sinensis])		K13993	HSP20	map04141(Protein processing in endoplasmic reticulum)	COG0071(O:Posttranslational modification, protein turnover, chaperones)	COG0071(response to heat)	PF00011.22(HSP20:Hsp20/alpha crystallin family); PF17886.2(ArsA_HSP20:HSP20-like domain found in ArsA)	sp|P05477|HSP21_SOYBN(17.9 kDa class II heat shock protein OS=Glycine max OX=3847 GN=HSP17.9-D PE=3 SV=1)
Cs_ont_1g002250	Cs_ont_1g002250	2885	0.163499	-2.61265	1.1423e-73	1.55901e-71	yes	down	9858	14269	14130	16664	18237	13090	56.64	67.5	66.65	336.49	363.64	283.71	63.5967	327.947	XP_006428017.1(ABC transporter F family member 5 [Citrus clementina])	GO:0016887(molecular_function:ATPase activity); GO:0005524(molecular_function:ATP binding)				COG0488(S:Function unknown)	COG0488((ABC) transporter)	PF00005.28(ABC_tran:ABC transporter); PF12848.8(ABC_tran_Xtn:ABC transporter); PF02463.20(SMC_N:RecF/RecN/SMC N terminal domain); PF13304.7(AAA_21:AAA domain, putative AbiEii toxin, Type IV TA system); PF13555.7(AAA_29:P-loop containing region of AAA domain)	sp|Q9LV93|AB5F_ARATH(ABC transporter F family member 5 OS=Arabidopsis thaliana OX=3702 GN=ABCF5 PE=2 SV=1)
Cs_ont_9g024450	Cs_ont_9g024450	961	0.240483	-2.056	1.96524e-73	2.6639e-71	yes	down	2950.79	3242	3644	3075	2813	2585	65.11	56.8	63.35	229.35	204.84	202.33	61.7533	212.173	ESR35012.1(hypothetical protein CICLE_v10006560mg, partial [Citrus clementina])	GO:0051537(molecular_function:2 iron, 2 sulfur cluster binding); GO:0043231(cellular_component:intracellular membrane-bounded organelle)	K23882	CISD2		ENOG41122II(S:Function unknown)	ENOG41122II(CDGSH iron sulfur domain)	PF09360.11(zf-CDGSH:Iron-binding zinc finger CDGSH type)	sp|Q9FLI7|NEET_ARATH(CDGSH iron-sulfur domain-containing protein NEET OS=Arabidopsis thaliana OX=3702 GN=NEET PE=1 SV=1)
Cs_ont_5g038210	Cs_ont_5g038210	975	0.00156336	-9.32114	2.1135e-73	2.84552e-71	yes	down	8	5	17	788	957	2121.04	0.17	0.09	0.29	57.66	68.39	162.96	0.183333	96.3367	XP_006477722.2(dehydration-responsive element-binding protein 1B-like [Citrus sinensis])	GO:0003700(molecular_function:transcription factor activity, sequence-specific DNA binding); GO:0005634(cellular_component:nucleus); GO:0004523(molecular_function:RNA-DNA hybrid ribonuclease activity); GO:0003677(molecular_function:DNA binding)	K09286	EREBP		ENOG4111DNV(K:Transcription)	ENOG4111DNV(AP2)	PF00847.21(AP2:AP2 domain)	sp|Q9M0L0|DRE1A_ARATH(Dehydration-responsive element-binding protein 1A OS=Arabidopsis thaliana OX=3702 GN=DREB1A PE=1 SV=2)
Cs_ont_2g007730	Cs_ont_2g007730	934	0.0364416	-4.77827	4.74804e-73	6.34963e-71	yes	down	3037	7442	7462	37029	34919	26212	69.74	135.42	134.7	2868.61	2639.38	2128.53	113.287	2545.51	XP_006448954.1(photosystem I reaction center subunit psaK, chloroplastic [Citrus clementina])	GO:0009522(cellular_component:photosystem I); GO:0015979(biological_process:photosynthesis)	K02698	psaK	map00195(Photosynthesis)	ENOG4111RY5(S:Function unknown)	ENOG4111RY5(Photosystem I reaction center subunit)	PF01241.19(PSI_PSAK:Photosystem I psaG / psaK)	sp|Q9SUI5|PSAK_ARATH(Photosystem I reaction center subunit psaK, chloroplastic OS=Arabidopsis thaliana OX=3702 GN=PSAK PE=2 SV=2)
Cs_ont_3g009260	Cs_ont_3g009260	3927	0.0287549	-5.12005	5.8411e-73	7.75931e-71	yes	down	273.82	574.17	641.48	4687	3075	2608	1.16	2.19	2.43	85.29	55.93	52.75	1.92667	64.6567	XP_006472786.1(chlorophyllide a oxygenase, chloroplastic [Citrus sinensis])	GO:0005506(molecular_function:iron ion binding); GO:0051537(molecular_function:2 iron, 2 sulfur cluster binding); GO:0010277(molecular_function:chlorophyllide a oxygenase [overall] activity)	K13600	CAO	map00860(Porphyrin and chlorophyll metabolism)	COG4638(P:Inorganic ion transport and metabolism)	COG4638(rieske 2fe-2S domain-containing protein)	PF00355.27(Rieske:Rieske [2Fe-2S] domain); PF19112.1(VanA_C:Vanillate O-demethylase oxygenase C-terminal domain); PF08417.13(PaO:Pheophorbide a oxygenase)	sp|Q9MBA1|CAO_ARATH(Chlorophyllide a oxygenase, chloroplastic OS=Arabidopsis thaliana OX=3702 GN=CAO PE=1 SV=1)
Cs_ont_4g012710	Cs_ont_4g012710	1828	3.65848	1.87124	7.78901e-73	1.02784e-70	yes	up	63856.4	84282.7	87154.4	4952.67	4172.9	4095.4	636.11	677.94	698.45	169.42	141.47	146.86	670.833	152.583	XP_006490742.1(beta-glucosidase 44-like [Citrus sinensis])	GO:0005975(biological_process:carbohydrate metabolic process); GO:0008422(molecular_function:beta-glucosidase activity); GO:0004553(molecular_function:hydrolase activity, hydrolyzing O-glycosyl compounds)	K05350	bglB	map00460(Cyanoamino acid metabolism); map00940(Phenylpropanoid biosynthesis); map00500(Starch and sucrose metabolism)	COG2723(G:Carbohydrate transport and metabolism)	COG2723(beta-glucosidase)	PF00232.19(Glyco_hydro_1:Glycosyl hydrolase family 1)	sp|Q9LV33|BGL44_ARATH(Beta-glucosidase 44 OS=Arabidopsis thaliana OX=3702 GN=BGLU44 PE=2 SV=1)
Cs_ont_6g016910	Cs_ont_6g016910	1847	0.0424535	-4.55797	1.0582e-72	1.38721e-70	yes	down	184	263	434	1299	1728	1136	1.73	2	3.33	42.34	55.33	39.11	2.35333	45.5933	XP_006480857.1(ribulose bisphosphate carboxylase/oxygenase activase 2, chloroplastic [Citrus sinensis])	GO:0009579(cellular_component:thylakoid); GO:0046863(molecular_function:ribulose-1,5-bisphosphate carboxylase/oxygenase activator activity); GO:0005524(molecular_function:ATP binding); GO:0009570(cellular_component:chloroplast stroma)				COG1222(O:Posttranslational modification, protein turnover, chaperones)	COG1222(26S protease regulatory subunit)	PF00004.30(AAA:ATPase family associated with various cellular activities (AAA)); PF06309.12(Torsin:Torsin)	sp|Q7X9A0|RCA1_LARTR(Ribulose bisphosphate carboxylase/oxygenase activase 1, chloroplastic OS=Larrea tridentata OX=66636 GN=RCA1 PE=1 SV=1)
Cs_ont_2g031290	Cs_ont_2g031290	4107	0.0510868	-4.2909	2.92083e-72	3.80395e-70	yes	down	2657	5069	3645	14711	19001	11852	13.8	21.71	15.59	268.66	342.63	232.14	17.0333	281.143	XP_006470731.1(serine--glyoxylate aminotransferase [Citrus sinensis])	GO:0008453(molecular_function:alanine-glyoxylate transaminase activity); GO:0008483(molecular_function:transaminase activity); GO:0005634(cellular_component:nucleus); GO:0005777(cellular_component:peroxisome); GO:0003824(molecular_function:catalytic activity); GO:0004760(molecular_function:serine-pyruvate transaminase activity); GO:0019265(biological_process:glycine biosynthetic process, by trans…	K00830	AGXT	map00630(Glyoxylate and dicarboxylate metabolism); map00250(Alanine, aspartate and glutamate metabolism); map00260(Glycine, serine and threonine metabolism); map04146(Peroxisome)	COG0075(E:Amino acid transport and metabolism)	COG0075(aminotransferase)	PF00266.20(Aminotran_5:Aminotransferase class-V)	sp|Q56YA5|SGAT_ARATH(Serine--glyoxylate aminotransferase OS=Arabidopsis thaliana OX=3702 GN=AGT1 PE=1 SV=2)
Cs_ont_2g035540	Cs_ont_2g035540	2705	0.146224	-2.77375	1.02281e-71	1.32341e-69	yes	down	21883	29667	28542	41963	41247	29768	143.9	160.11	153.63	964.23	936.07	732.5	152.547	877.6	XP_006445574.1(ruBisCO large subunit-binding protein subunit beta, chloroplastic [Citrus clementina])	GO:0045041(biological_process:protein import into mitochondrial intermembrane space); GO:0005829(cellular_component:cytosol); GO:0006458(biological_process:'de novo' protein folding); GO:0051082(molecular_function:unfolded protein binding); GO:0042026(biological_process:protein refolding); GO:0005524(molecular_function:ATP binding)	K04077	groEL, HSPD1	map03018(RNA degradation)	COG0459(O:Posttranslational modification, protein turnover, chaperones)	COG0459(Prevents misfolding and promotes the refolding and proper assembly of unfolded polypeptides generated under stress conditions (By similarity))	PF00118.25(Cpn60_TCP1:TCP-1/cpn60 chaperonin family)	sp|C0Z361|CPNB3_ARATH(Chaperonin 60 subunit beta 3, chloroplastic OS=Arabidopsis thaliana OX=3702 GN=CPN60B3 PE=1 SV=1)
Cs_ont_2g035200	Cs_ont_2g035200	1949	0.154063	-2.69841	5.48898e-71	7.05635e-69	yes	down	3288.42	4385.57	4847.49	5409	6672.81	4582.79	29.43	32.13	35.33	169.2	203.55	152.15	32.2967	174.967	XP_006488912.1(protochlorophyllide-dependent translocon component 52, chloroplastic [Citrus sinensis])	GO:0051537(molecular_function:2 iron, 2 sulfur cluster binding); GO:0010277(molecular_function:chlorophyllide a oxygenase [overall] activity)				COG4638(P:Inorganic ion transport and metabolism)	COG4638(rieske 2fe-2S domain-containing protein)	PF08417.13(PaO:Pheophorbide a oxygenase); PF00355.27(Rieske:Rieske [2Fe-2S] domain); PF19112.1(VanA_C:Vanillate O-demethylase oxygenase C-terminal domain)	sp|Q8W496|PTC52_ARATH(Protochlorophyllide-dependent translocon component 52, chloroplastic OS=Arabidopsis thaliana OX=3702 GN=PTC52 PE=2 SV=1)
Cs_ont_9g026920	Cs_ont_9g026920	1873	0.0451403	-4.46944	1.21012e-70	1.54569e-68	yes	down	859.82	1240.14	1290.92	4170.78	7299.93	3915.52	8.18	9.63	9.98	137.82	237.71	138.03	9.26333	171.187	XP_006490599.1(anthocyanidin 5,3-O-glucosyltransferase-like [Citrus sinensis])	GO:0016758(molecular_function:transferase activity, transferring hexosyl groups); GO:0008194(molecular_function:UDP-glycosyltransferase activity); GO:0043231(cellular_component:intracellular membrane-bounded organelle)				COG1819(S:Function unknown)	COG1819(Transferase)	PF00201.19(UDPGT:UDP-glucoronosyl and UDP-glucosyl transferase)	sp|Q4R1I9|ANGLT_ROSHC(Anthocyanidin 5,3-O-glucosyltransferase OS=Rosa hybrid cultivar OX=128735 GN=RhGT1 PE=2 SV=1)
Cs_ont_9g004390	Cs_ont_9g004390	717	0.279865	-1.8372	1.26962e-70	1.61137e-68	yes	down	5105.74	5558.56	6951.82	4205.69	4567.49	4197.64	111.29	97.49	118.51	311.29	338.15	334.28	109.097	327.907	XP_006489249.1(endo-1,3;1,4-beta-D-glucanase-like [Citrus sinensis])	GO:0016787(molecular_function:hydrolase activity)				COG0412(Q:Secondary metabolites biosynthesis, transport and catabolism)	COG0412(dienelactone hydrolase)	PF01738.19(DLH:Dienelactone hydrolase family)	sp|Q9ZT66|E134_MAIZE(Endo-1,3;1,4-beta-D-glucanase OS=Zea mays OX=4577 PE=1 SV=1)
Cs_ont_4g018950	Cs_ont_4g018950	1073	0.0192527	-5.6988	1.55661e-70	1.9631e-68	yes	down	775.7	1237.63	1240.24	6151.31	14898	13262.7	14.76	18.81	18.73	398.01	943.06	903.95	17.4333	748.34	XP_006452372.1(protein translation factor SUI1 homolog 1 [Citrus clementina])	GO:0003723(molecular_function:RNA binding); GO:0051225(biological_process:spindle assembly); GO:0070652(cellular_component:HAUS complex); GO:0003743(molecular_function:translation initiation factor activity)	K03113	EIF1, SUI1	map03013(RNA transport)	COG0023(J:Translation, ribosomal structure and biogenesis)	COG0023(translation initiation factor)	PF01253.23(SUI1:Translation initiation factor SUI1)	sp|P41568|SUI11_ARATH(Protein translation factor SUI1 homolog 1 OS=Arabidopsis thaliana OX=3702 GN=At4g27130 PE=1 SV=2)
Cs_ont_3g009160	Cs_ont_3g009160	2059	0.486833	-1.0385	6.45237e-70	8.08615e-68	yes	down	13639	16769	18548	7037	7003	6648	113.29	113.86	125.52	203.43	199.66	205.31	117.557	202.8	XP_006472797.1(protein disulfide-isomerase [Citrus sinensis])	GO:0006457(biological_process:protein folding); GO:0005783(cellular_component:endoplasmic reticulum); GO:0016021(cellular_component:integral component of membrane); GO:0005623(cellular_component:cell); GO:0003756(molecular_function:protein disulfide isomerase activity); GO:0045454(biological_process:cell redox homeostasis); GO:0034976(biological_process:response to endoplasmic reticulum stress)	K09580	PDIA1, P4HB	map04141(Protein processing in endoplasmic reticulum)	COG0526(O:Posttranslational modification, protein turnover, chaperones)	COG0526(Thioredoxin)	PF00085.21(Thioredoxin:Thioredoxin); PF13848.7(Thioredoxin_6:Thioredoxin-like domain); PF13098.7(Thioredoxin_2:Thioredoxin-like domain); PF04756.14(OST3_OST6:OST3 / OST6 family, transporter family); PF13905.7(Thioredoxin_8:Thioredoxin-like); PF00578.22(AhpC-TSA:AhpC/TSA family); PF13899.7(Thioredoxin_7:Thioredoxin-like); PF07912.14(ERp29_N:ERp29, N-terminal domain)	sp|Q43116|PDI_RICCO(Protein disulfide-isomerase OS=Ricinus communis OX=3988 PE=2 SV=1)
Cs_ont_4g018330	Cs_ont_4g018330	921	0.0344422	-4.85968	7.31809e-70	9.11376e-68	yes	down	696	533	562	4127	4257	2712	16.3	9.88	10.34	325.78	327.76	224.27	12.1733	292.603	XP_006452281.1(fatty acid desaturase 4, chloroplastic [Citrus clementina])		K20417	FAD4		ENOG410XRWR(S:Function unknown)	ENOG410XRWR(ubiquitin-conjugating enzyme)	PF10520.10(TMEM189_B_dmain:B domain of TMEM189, localisation domain); PF04116.14(FA_hydroxylase:Fatty acid hydroxylase superfamily)	sp|Q9SZ42|FAD4_ARATH(Fatty acid desaturase 4, chloroplastic OS=Arabidopsis thaliana OX=3702 GN=FAD4 PE=1 SV=1)
Cs_ont_7g004240	Cs_ont_7g004240	1077	0.152216	-2.71581	9.90879e-70	1.22635e-67	yes	down	3731	3765	5195	5094	5844	6217	70.51	56.87	77.94	327.56	367.73	421.23	68.44	372.173	XP_006436063.1(aquaporin TIP1-3 [Citrus clementina])	GO:0015250(molecular_function:water channel activity); GO:0015204(molecular_function:urea transmembrane transporter activity); GO:0015267(molecular_function:channel activity); GO:0016021(cellular_component:integral component of membrane)	K09873	TIP		COG0580(G:Carbohydrate transport and metabolism)	COG0580(Channel that permits osmotically driven movement of water in both directions. It is involved in the osmoregulation and in the maintenance of cell turgor during volume expansion in rapidly growing cells. It mediates rapid entry or exit of water in response to abrupt changes in osmolarity (By similarity))	PF00230.21(MIP:Major intrinsic protein)	sp|O82598|TIP13_ARATH(Aquaporin TIP1-3 OS=Arabidopsis thaliana OX=3702 GN=TIP1-3 PE=1 SV=1)
Cs_ont_9g026480	Cs_ont_9g026480	1038	0.0197643	-5.66096	1.94719e-69	2.39505e-67	yes	down	2246	2508	2327	13734	28275	32479	13.11	11.46	11.29	311.93	619.46	728.15	11.9533	553.18	KAD5961242.1(hypothetical protein E3N88_12715 [Mikania micrantha])	GO:0006457(biological_process:protein folding); GO:0051082(molecular_function:unfolded protein binding); GO:0005524(molecular_function:ATP binding)	K04079	HSP90A, htpG	map04626(Plant-pathogen interaction); map04141(Protein processing in endoplasmic reticulum)	COG0326(O:Posttranslational modification, protein turnover, chaperones)	COG0326(Molecular chaperone. Has ATPase activity (By similarity))	PF00183.19(HSP90:Hsp90 protein); PF02518.27(HATPase_c:Histidine kinase-, DNA gyrase B-, and HSP90-like ATPase); PF13589.7(HATPase_c_3:Histidine kinase-, DNA gyrase B-, and HSP90-like ATPase)	sp|P27323|HS901_ARATH(Heat shock protein 90-1 OS=Arabidopsis thaliana OX=3702 GN=HSP90-1 PE=1 SV=3)
Cs_ont_5g041680	Cs_ont_5g041680	2440	0.222939	-2.16528	4.49037e-69	5.48927e-67	yes	down	7704	8291	9615	7190	8510	8067	52.86	46.66	54.03	172.13	200.13	206.3	51.1833	192.853	XP_006440382.1(hsp70-Hsp90 organizing protein 3 [Citrus clementina])	GO:0051879(molecular_function:Hsp90 protein binding)	K09553	STIP1		ENOG410XTCJ(S:Function unknown)	ENOG410XTCJ(tetratricopeptide repeat domain)	PF00515.29(TPR_1:Tetratricopeptide repeat); PF07719.18(TPR_2:Tetratricopeptide repeat); PF13414.7(TPR_11:TPR repeat); PF17830.2(STI1:STI1 domain); PF13181.7(TPR_8:Tetratricopeptide repeat); PF13424.7(TPR_12:Tetratricopeptide repeat); PF14559.7(TPR_19:Tetratricopeptide repeat); PF13432.7(TPR_16:Tetratricopeptide repeat); PF13371.7(TPR_9:Tetratricopeptide repeat)	sp|Q9STH1|HSOP3_ARATH(Hsp70-Hsp90 organizing protein 3 OS=Arabidopsis thaliana OX=3702 GN=HOP3 PE=2 SV=1)
Cs_ont_6g022660	Cs_ont_6g022660	4380	4.30498	2.10601	6.70228e-69	8.14327e-67	yes	up	7143.13	9985.27	9491	441.04	458.15	373	17.79	20.59	19.55	3.87	3.99	3.53	19.31	3.79667	XP_006491807.1(pentatricopeptide repeat-containing protein At3g18110, chloroplastic isoform X1 [Citrus sinensis])	GO:0009793(biological_process:embryo development ending in seed dormancy); GO:0005975(biological_process:carbohydrate metabolic process); GO:0004553(molecular_function:hydrolase activity, hydrolyzing O-glycosyl compounds)				ENOG410Z7Z7(S:Function unknown)	ENOG410Z7Z7(Pentatricopeptide repeat-containing protein)	PF13041.7(PPR_2:PPR repeat family); PF01535.21(PPR:PPR repeat); PF13812.7(PPR_3:Pentatricopeptide repeat domain); PF12854.8(PPR_1:PPR repeat); PF17177.5(PPR_long:Pentacotripeptide-repeat region of PRORP)	sp|Q5G1S8|PP241_ARATH(Pentatricopeptide repeat-containing protein At3g18110, chloroplastic OS=Arabidopsis thaliana OX=3702 GN=EMB1270 PE=2 SV=2)
Cs_ont_5g006580	Cs_ont_5g006580	3103	0.19151	-2.38451	1.43978e-68	1.73873e-66	yes	down	440.45	593.3	669.36	589.5	696.21	532.59	2.36	2.63	2.95	11.08	12.99	10.8	2.64667	11.6233	XP_006492375.1(uncharacterized protein LOC102616554 [Citrus sinensis])	GO:0006338(biological_process:chromatin remodeling); GO:0006281(biological_process:DNA repair); GO:0043968(biological_process:histone H2A acetylation); GO:0016021(cellular_component:integral component of membrane); GO:0043967(biological_process:histone H4 acetylation); GO:0035267(cellular_component:NuA4 histone acetyltransferase complex); GO:0003677(molecular_function:DNA binding)				ENOG4111J8C(S:Function unknown)	ENOG4111J8C(-)	PF07281.13(INSIG:Insulin-induced protein (INSIG))	sp|Q93W77|NIFU1_ARATH(NifU-like protein 1, chloroplastic OS=Arabidopsis thaliana OX=3702 GN=NIFU1 PE=1 SV=1)
Cs_ont_6g017060	Cs_ont_6g017060	2883	0.313391	-1.67397	1.46175e-68	1.75463e-66	yes	down	2797	3150	3586	2205	2034	2043	16.13	14.97	16.95	44.87	40.78	44.48	16.0167	43.3767	XP_006480869.1(E3 ubiquitin-protein ligase RDUF2-like [Citrus sinensis])	GO:0005737(cellular_component:cytoplasm); GO:0016567(biological_process:protein ubiquitination); GO:0061630(molecular_function:ubiquitin protein ligase activity)	K11982	RNF115_126		ENOG41121N2(O:Posttranslational modification, protein turnover, chaperones)	ENOG41121N2(zinc ion binding)	PF06547.13(DUF1117:Protein of unknown function (DUF1117)); PF14369.7(zinc_ribbon_9:zinc-ribbon); PF13639.7(zf-RING_2:Ring finger domain); PF12678.8(zf-rbx1:RING-H2 zinc finger domain); PF13923.7(zf-C3HC4_2:Zinc finger, C3HC4 type (RING finger)); PF17123.6(zf-RING_11:RING-like zinc finger); PF14634.7(zf-RING_5:zinc-RING finger domain); PF00097.26(zf-C3HC4:Zinc finger, C3HC4 type (RING finger)); PF…	sp|Q940T5|RDUF2_ARATH(E3 ubiquitin-protein ligase RDUF2 OS=Arabidopsis thaliana OX=3702 GN=DURF2 PE=1 SV=1)
Cs_ont_5g014030	Cs_ont_5g014030	2376	0.354257	-1.49713	1.91741e-68	2.28781e-66	yes	down	2220	2729	3012	1551	1649	1425	16.01	16.11	17.77	39.09	40.97	38.25	16.63	39.4367	XP_006443544.1(GTP cyclohydrolase 1 [Citrus clementina])	GO:0003934(molecular_function:GTP cyclohydrolase I activity); GO:0046654(biological_process:tetrahydrofolate biosynthetic process)	K01495	GCH1, folE	map00790(Folate biosynthesis)	COG0302(H:Coenzyme transport and metabolism)	COG0302(GTP cyclohydrolase i)	PF01227.23(GTP_cyclohydroI:GTP cyclohydrolase I)	sp|Q8VYU3|GCH1_SOLLC(GTP cyclohydrolase 1 OS=Solanum lycopersicum OX=4081 GN=GCH1 PE=1 SV=1)
Cs_ont_9g015300	Cs_ont_9g015300	1613	0.0422247	-4.56577	3.49293e-68	4.14286e-66	yes	down	338	712	952	3454	3327	2628	3.84	6.53	8.71	134.99	128.24	109.82	6.36	124.35	XP_006494386.1(haloacid dehalogenase-like hydrolase domain-containing protein 3 [Citrus sinensis])	GO:0016787(molecular_function:hydrolase activity)						PF13419.7(HAD_2:Haloacid dehalogenase-like hydrolase); PF00702.27(Hydrolase:haloacid dehalogenase-like hydrolase); PF13242.7(Hydrolase_like:HAD-hyrolase-like)	sp|Q9CYW4|HDHD3_MOUSE(Haloacid dehalogenase-like hydrolase domain-containing protein 3 OS=Mus musculus OX=10090 GN=Hdhd3 PE=1 SV=1)
Cs_ont_7g003440	Cs_ont_7g003440	3464	0.488662	-1.03309	3.74385e-68	4.4142e-66	yes	down	5600.4	7194.04	8044.16	2984.8	2920.32	2838.58	26.75	28.31	31.59	50.02	48.4	51.07	28.8833	49.83	ESR49207.1(hypothetical protein CICLE_v10032268mg [Citrus clementina])	GO:0004416(molecular_function:hydroxyacylglutathione hydrolase activity); GO:0019243(biological_process:methylglyoxal catabolic process to D-lactate via S-lactoyl-glutathione)	K01069	gloB, gloC, HAGH	map00620(Pyruvate metabolism)	COG0491(S:Function unknown)	COG0491(Beta-lactamase domain protein)	PF16123.6(HAGH_C:Hydroxyacylglutathione hydrolase C-terminus); PF00753.28(Lactamase_B:Metallo-beta-lactamase superfamily)	sp|O24496|GLO2C_ARATH(Hydroxyacylglutathione hydrolase cytoplasmic OS=Arabidopsis thaliana OX=3702 GN=GLX2-2 PE=1 SV=2)
Cs_ont_9g003940	Cs_ont_9g003940	2374	0.21287	-2.23196	4.57416e-68	5.36146e-66	yes	down	13126	15530	15852	12817	16042	14413	95.19	92.29	93.95	324.29	400.69	390.26	93.81	371.747	XP_006489208.1(uncharacterized protein LOC102626438 [Citrus sinensis])					ENOG410ZGM2(S:Function unknown)	ENOG410ZGM2(-)	PF15365.7(PNRC:Proline-rich nuclear receptor coactivator motif)
Cs_ont_3g002030	Cs_ont_3g002030	660	0.112112	-3.15699	4.8988e-68	5.70839e-66	yes	down	153.1	171.99	247.55	386.82	306.55	349.91	5.44	4.58	6.67	44.45	34.32	40.12	5.56333	39.63	XP_006473685.1(uncharacterized protein LOC102611662 isoform X1 [Citrus sinensis])					ENOG41116KI(S:Function unknown)	ENOG41116KI(-)	PF15365.7(PNRC:Proline-rich nuclear receptor coactivator motif)
Cs_ont_2g019720	Cs_ont_2g019720	1139	0.00830962	-6.911	8.28176e-68	9.59433e-66	yes	down	2	11	22	291	305	241	0.04	0.15	0.31	17.43	17.89	15.23	0.166667	16.85	ESR60726.1(hypothetical protein CICLE_v10017183mg [Citrus clementina])	GO:0008270(molecular_function:zinc ion binding)				ENOG411168W(S:Function unknown)	ENOG411168W(BBOX)	PF00643.25(zf-B_box:B-box zinc finger)	sp|Q1G3I2|MIP1A_ARATH(B-box domain protein 30 OS=Arabidopsis thaliana OX=3702 GN=MIP1A PE=1 SV=1)
Cs_ont_7g000800	Cs_ont_7g000800	2243	0.415088	-1.26851	3.16963e-67	3.65075e-65	yes	down	4128	5245	5750	2471	2447	2560	31.82	33.13	36.26	66.56	64.91	73.67	33.7367	68.38	XP_006435651.1(probable E3 ubiquitin-protein ligase RHC2A [Citrus clementina])	GO:0005737(cellular_component:cytoplasm); GO:0016567(biological_process:protein ubiquitination); GO:0061630(molecular_function:ubiquitin protein ligase activity)	K11982	RNF115_126		ENOG41121N2(O:Posttranslational modification, protein turnover, chaperones)	ENOG41121N2(zinc ion binding)	PF06547.13(DUF1117:Protein of unknown function (DUF1117)); PF14369.7(zinc_ribbon_9:zinc-ribbon); PF13639.7(zf-RING_2:Ring finger domain); PF13923.7(zf-C3HC4_2:Zinc finger, C3HC4 type (RING finger)); PF12678.8(zf-rbx1:RING-H2 zinc finger domain); PF17123.6(zf-RING_11:RING-like zinc finger); PF00097.26(zf-C3HC4:Zinc finger, C3HC4 type (RING finger)); PF13445.7(zf-RING_UBOX:RING-type zinc-finger); P…	sp|O22283|RHC2A_ARATH(Probable E3 ubiquitin-protein ligase RHC2A OS=Arabidopsis thaliana OX=3702 GN=RHC2A PE=2 SV=1)
Cs_ont_6g005550	Cs_ont_6g005550	2379	0.121996	-3.0351	4.9319e-67	5.64787e-65	yes	down	3192	3666	5112	8164	6244	5660	26.95	25.37	35.29	239.75	180.25	177.78	29.2033	199.26	XP_006430568.1(senescence-associated protein AAF, chlorolplastic isoform X1 [Citrus clementina])	GO:0010150(biological_process:leaf senescence); GO:0034599(biological_process:cellular response to oxidative stress); GO:0009507(cellular_component:chloroplast); GO:0072593(biological_process:reactive oxygen species metabolic process); GO:0010228(biological_process:vegetative to reproductive phase transition of meristem)				ENOG4111KY0(S:Function unknown)	ENOG4111KY0(-)		sp|Q9C8Y4|ATA15_ARATH(Senescence-associated protein AAF, chlorolplastic OS=Arabidopsis thaliana OX=3702 GN=AAF PE=2 SV=1)
Cs_ont_8g008850	Cs_ont_8g008850	1855	0.106041	-3.2373	5.00532e-67	5.6992e-65	yes	down	5049	5750	5409	8583	11084	12111	48.6	45.12	42.3	286.76	364.91	431.62	45.34	361.097	XP_006481524.1(probable CCR4-associated factor 1 homolog 11 [Citrus sinensis])	GO:0004535(molecular_function:poly(A)-specific ribonuclease activity); GO:0000932(cellular_component:cytoplasmic mRNA processing body); GO:0016740(molecular_function:transferase activity); GO:0030014(cellular_component:CCR4-NOT complex); GO:0030015(cellular_component:CCR4-NOT core complex); GO:0003676(molecular_function:nucleic acid binding); GO:0017148(biological_process:negative regulation of t…	K12581	CNOT7_8, CAF1, POP2	map03018(RNA degradation)	COG5228(K:Transcription)	COG5228(Ccr4-not transcription complex, subunit)	PF04857.21(CAF1:CAF1 family ribonuclease)	sp|Q9FMS6|CAF1K_ARATH(Probable CCR4-associated factor 1 homolog 11 OS=Arabidopsis thaliana OX=3702 GN=CAF1-11 PE=2 SV=1)
Cs_ont_2g022570	Cs_ont_2g022570	1678	0.0983357	-3.34614	3.7946e-66	4.29609e-64	yes	down	1392	2779	2959	4539	5118	4875	15.08	24.48	25.97	170.26	189	194.74	21.8433	184.667	ESR60482.1(hypothetical protein CICLE_v10016276mg [Citrus clementina])	GO:0003700(molecular_function:transcription factor activity, sequence-specific DNA binding); GO:0005634(cellular_component:nucleus); GO:0003677(molecular_function:DNA binding)	K09286	EREBP		ENOG41116MF(K:Transcription); ENOG410YQ8J(K:Transcription)	ENOG41116MF(Transcription factor); ENOG410YQ8J(Transcription factor)	PF00847.21(AP2:AP2 domain)	sp|Q9LW49|ERF4_NICSY(Ethylene-responsive transcription factor 4 OS=Nicotiana sylvestris OX=4096 GN=ERF4 PE=2 SV=1)
Cs_ont_1g029180	Cs_ont_1g029180	3804	3.38137	1.75761	5.03997e-66	5.67381e-64	yes	up	3652.68	4646.27	5189.58	284.01	292.03	243.19	15.77	16.55	18.45	4.31	4.38	3.96	16.9233	4.21667	XP_006425308.1(probable acyl-activating enzyme 2 [Citrus clementina])	GO:0016844(molecular_function:strictosidine synthase activity); GO:0005783(cellular_component:endoplasmic reticulum); GO:0016021(cellular_component:integral component of membrane); GO:0003824(molecular_function:catalytic activity); GO:0009058(biological_process:biosynthetic process); GO:0016874(molecular_function:ligase activity)				COG0318(I:Lipid transport and metabolism); COG0318(Q:Secondary metabolites biosynthesis, transport and catabolism)	COG0318(Amp-dependent synthetase and ligase); COG0318(Amp-dependent synthetase and ligase)	PF03088.17(Str_synth:Strictosidine synthase); PF08450.13(SGL:SMP-30/Gluconolactonase/LRE-like region)	sp|Q9SEY5|AAE2_ARATH(Probable acyl-activating enzyme 2 OS=Arabidopsis thaliana OX=3702 GN=AAE2 PE=2 SV=1)
Cs_ont_8g028970	Cs_ont_8g028970	1311	0.399652	-1.32318	2.06e-65	2.30604e-63	yes	down	2306	2893	3350	1497	1517	1373	29.99	30.27	34.95	67.09	65.9	65.61	31.7367	66.2	ESR35677.1(hypothetical protein CICLE_v10028873mg [Citrus clementina])	GO:0006351(biological_process:transcription, DNA-templated); GO:0070176(cellular_component:DRM complex)				ENOG4112AMG(S:Function unknown)	ENOG4112AMG(-)	PF10044.10(LIN52:Retinal tissue protein)
Cs_ont_1g014800	Cs_ont_1g014800	955	10.9296	3.45017	2.55353e-65	2.84255e-63	yes	up	17408	21827	22405	497	292	374	387.5	385.59	392.74	37.38	21.44	29.51	388.61	29.4433	XP_006465392.1(uncharacterized protein LOC102618454 [Citrus sinensis])					ENOG410Z2Q7(S:Function unknown)	ENOG410Z2Q7(-)
Cs_ont_6g014160	Cs_ont_6g014160	5817	0.140108	-2.83539	2.84722e-65	3.15187e-63	yes	down	1034.91	1092.04	1409.11	1503.79	2067.53	1631.94	6.45	5.81	6.12	34.54	48.37	39.75	6.12667	40.8867	XP_006429464.1(importin subunit beta-1 [Citrus clementina])	GO:0005737(cellular_component:cytoplasm); GO:0008139(molecular_function:nuclear localization sequence binding); GO:0008536(molecular_function:Ran GTPase binding); GO:0005829(cellular_component:cytosol); GO:0006606(biological_process:protein import into nucleus); GO:0061608(molecular_function:nuclear import signal receptor activity); GO:0005634(cellular_component:nucleus)	K14293	KPNB1, IPO1	map03013(RNA transport)	COG5215(U:Intracellular trafficking, secretion, and vesicular transport)	COG5215(Importin)	PF00139.20(Lectin_legB:Legume lectin domain); PF00069.26(Pkinase:Protein kinase domain); PF07714.18(PK_Tyr_Ser-Thr:Protein tyrosine and serine/threonine kinase)	sp|Q9FJD4|IMB1_ARATH(Importin subunit beta-1 OS=Arabidopsis thaliana OX=3702 GN=KPNB1 PE=1 SV=1)
Cs_ont_5g013960	Cs_ont_5g013960	2775	0.0717509	-3.80086	3.37124e-65	3.71134e-63	yes	down	330	469	777	1637	1444	1319	1.98	2.33	3.82	34.23	29.87	29.7	2.71	31.2667	XP_006443552.1(uncharacterized protein LOC18049181 [Citrus clementina])	GO:0005634(cellular_component:nucleus); GO:0045892(biological_process:negative regulation of transcription, DNA-templated); GO:0007165(biological_process:signal transduction)						PF16135.6(TDBD:Tify domain binding domain); PF07897.12(EAR:Ethylene-responsive binding factor-associated repression); PF16136.6(NINJA_B:Putative nuclear localisation signal)	sp|Q94F39|AFP3_ARATH(Ninja-family protein AFP3 OS=Arabidopsis thaliana OX=3702 GN=AFP3 PE=1 SV=1)
Cs_ont_7g019840	Cs_ont_7g019840	2467	0.378944	-1.39994	3.52403e-65	3.85824e-63	yes	down	12369	15870	15921	7782	8410	7826	85.54	90.08	90.1	187.74	200.75	202.52	88.5733	197.003	ESR50976.1(hypothetical protein CICLE_v10031574mg [Citrus clementina])	GO:0005794(cellular_component:Golgi apparatus); GO:0016757(molecular_function:transferase activity, transferring glycosyl groups)				ENOG410YG1M(M:Cell wall/membrane/envelope biogenesis)	ENOG410YG1M(Galacturonosyltransferase-like)	PF01501.21(Glyco_transf_8:Glycosyl transferase family 8); PF18404.2(Glyco_transf_24:Glucosyltransferase 24)	sp|Q0V7R1|GATL3_ARATH(Probable galacturonosyltransferase-like 3 OS=Arabidopsis thaliana OX=3702 GN=GATL3 PE=2 SV=1)
Cs_ont_5g050640	Cs_ont_5g050640	3087	0.430218	-1.21686	1.41416e-64	1.53981e-62	yes	down	4935	6150	6699	2744	2908	2847	26.73	27.41	29.79	52.07	54.55	57.96	27.9767	54.86	XP_006476249.1(protein NTM1-like 9 [Citrus sinensis])	GO:0006355(biological_process:regulation of transcription, DNA-templated); GO:0016021(cellular_component:integral component of membrane); GO:0005634(cellular_component:nucleus); GO:0003677(molecular_function:DNA binding)				ENOG410ZJIT(S:Function unknown)	ENOG410ZJIT(nac domain)	PF02365.16(NAM:No apical meristem (NAM) protein)	sp|F4JN35|NTL9_ARATH(Protein NTM1-like 9 OS=Arabidopsis thaliana OX=3702 GN=NTL9 PE=1 SV=1)
Cs_ont_2g021270	Cs_ont_2g021270	830	0.0538158	-4.21583	4.54527e-64	4.92223e-62	yes	down	194	264	304	927	1303	670	5.14	5.54	6.16	80.53	111.05	61.97	5.61333	84.5167	XP_006470128.1(uncharacterized protein LOC102607507 [Citrus sinensis])	GO:0016740(molecular_function:transferase activity)				ENOG410Z5EQ(S:Function unknown)	ENOG410Z5EQ(-)
Cs_ont_3g000400	Cs_ont_3g000400	1587	0.136464	-2.87341	9.16418e-64	9.87057e-62	yes	down	1688.63	1991.69	2036.11	2341.06	3383.23	2944.47	30.79	28.28	30.32	137.98	210.24	197.15	29.7967	181.79	XP_006473869.1(bZIP transcription factor 60 [Citrus sinensis])	GO:0003700(molecular_function:transcription factor activity, sequence-specific DNA binding); GO:0016021(cellular_component:integral component of membrane)				ENOG410YP7D(K:Transcription)	ENOG410YP7D(B-zip transcription factor)	PF00170.22(bZIP_1:bZIP transcription factor); PF07716.16(bZIP_2:Basic region leucine zipper)	sp|Q9C7S0|BZP60_ARATH(bZIP transcription factor 60 OS=Arabidopsis thaliana OX=3702 GN=BZIP60 PE=1 SV=1)
Cs_ont_7g024050	Cs_ont_7g024050	2369	0.170048	-2.55599	9.57907e-64	1.0262e-61	yes	down	2419	3646	4460	4702	4196	3636	17.07	21.24	25.86	117.25	103.23	97.58	21.39	106.02	XP_006438300.1(inorganic phosphate transporter 2-1, chloroplastic [Citrus clementina])	GO:0006817(biological_process:phosphate ion transport); GO:0016021(cellular_component:integral component of membrane); GO:0005315(molecular_function:inorganic phosphate transmembrane transporter activity); GO:0035435(biological_process:phosphate ion transmembrane transport); GO:0005887(cellular_component:integral component of plasma membrane)	K14640	SLC20A, PIT		COG0306(P:Inorganic ion transport and metabolism)	COG0306(inorganic phosphate transmembrane transporter activity)	PF01384.21(PHO4:Phosphate transporter family)	sp|Q38954|PHT21_ARATH(Inorganic phosphate transporter 2-1, chloroplastic OS=Arabidopsis thaliana OX=3702 GN=PHT2-1 PE=1 SV=1)
Cs_ont_6g025360	Cs_ont_6g025360	402	0.294791	-1.76224	2.09478e-63	2.23212e-61	yes	down	4486.52	5955.56	6212.91	3520.69	4255.1	3821.59	21.85	23.8	25.41	42.65	52.03	49.86	23.6867	48.18	GAY68397.1(hypothetical protein CUMW_263800 [Citrus unshiu])	GO:0004345(molecular_function:glucose-6-phosphate dehydrogenase activity); GO:0050661(molecular_function:NADP binding); GO:0006098(biological_process:pentose-phosphate shunt); GO:0006006(biological_process:glucose metabolic process)	K00036	G6PD, zwf	map00480(Glutathione metabolism); map00030(Pentose phosphate pathway)	COG0364(G:Carbohydrate transport and metabolism)	COG0364(Glucose-6-phosphate 1-dehydrogenase)	PF02781.17(G6PD_C:Glucose-6-phosphate dehydrogenase, C-terminal domain)	sp|Q93ZW0|G6PD4_ARATH(Inactive glucose-6-phosphate 1-dehydrogenase 4, chloroplastic OS=Arabidopsis thaliana OX=3702 GN=G6PD4 PE=1 SV=1)
Cs_ont_5g041370	Cs_ont_5g041370	1923	0.174362	-2.51984	4.0433e-63	4.28547e-61	yes	down	2093	2175	2762	3184	2791	2363	18.83	15.92	20.18	99.32	85.78	78.61	18.31	87.9033	XP_006477285.1(deoxyribodipyrimidine photo-lyase isoform X1 [Citrus sinensis])	GO:0009650(biological_process:UV protection); GO:0003904(molecular_function:deoxyribodipyrimidine photo-lyase activity); GO:0000719(biological_process:photoreactive repair); GO:0071949(molecular_function:FAD binding); GO:0006281(biological_process:DNA repair)	K01669	phrB		COG0415(L:Replication, recombination and repair)	COG0415(deoxyribo-dipyrimidine photolyase)	PF00875.19(DNA_photolyase:DNA photolyase)	sp|Q9SB00|PHR_ARATH(Deoxyribodipyrimidine photo-lyase OS=Arabidopsis thaliana OX=3702 GN=PHR1 PE=2 SV=1)
Cs_ont_3g013350	Cs_ont_3g013350	4260	0.353968	-1.49831	5.96817e-63	6.29215e-61	yes	down	4443.76	5427.49	6344.9	3337.88	3233.36	2839.22	17	17.14	20	44.88	43.03	41.04	18.0467	42.9833	XP_006472292.1(interferon-related developmental regulator 1 [Citrus sinensis])	GO:0005737(cellular_component:cytoplasm); GO:0009651(biological_process:response to salt stress); GO:0005634(cellular_component:nucleus); GO:0043130(molecular_function:ubiquitin binding); GO:0003676(molecular_function:nucleic acid binding)				ENOG410XSIZ(K:Transcription)	ENOG410XSIZ(Interferon-related developmental regulator)	PF05004.14(IFRD:Interferon-related developmental regulator (IFRD)); PF04836.13(IFRD_C:Interferon-related protein conserved region)	sp|Q5S1U6|IFRD1_PIG(Interferon-related developmental regulator 1 OS=Sus scrofa OX=9823 GN=IFRD1 PE=2 SV=1)
Cs_ont_7g026940	Cs_ont_7g026940	1192	41.773	5.3845	7.21678e-63	7.5685e-61	yes	up	1317.44	1734	1831	9	10	5	24.59	25.5	26.87	0.59	0.63	0.3	25.6533	0.506667	ESR51997.1(hypothetical protein CICLE_v10033125mg [Citrus clementina])	GO:0032012(biological_process:regulation of ARF protein signal transduction); GO:0005086(molecular_function:ARF guanyl-nucleotide exchange factor activity)	K18443	GBF1	map04144(Endocytosis)	COG5307(S:Function unknown)	COG5307(and Sec7 domain)	PF01369.21(Sec7:Sec7 domain)	sp|Q42510|GNOM_ARATH(ARF guanine-nucleotide exchange factor GNOM OS=Arabidopsis thaliana OX=3702 GN=GN PE=1 SV=1)
Cs_ont_5g013590	Cs_ont_5g013590	1573	0.1396	-2.84063	9.57715e-63	9.99132e-61	yes	down	303	378	489	555	677	481	3.55	3.58	4.62	22.41	26.91	20.67	3.91667	23.33	XP_006479277.1(uncharacterized protein LOC102615609 [Citrus sinensis])	GO:0016021(cellular_component:integral component of membrane)				ENOG4111SXF(S:Function unknown)	ENOG4111SXF(-)	PF09335.12(SNARE_assoc:SNARE associated Golgi protein)
Cs_ont_5g003910	Cs_ont_5g003910	1983	0.0865892	-3.52967	1.75399e-62	1.82032e-60	yes	down	604	1039	1435	2317	2220	2555	5.38	7.56	10.4	71.74	67.77	84.47	7.78	74.66	XP_006444926.1(delta(8)-fatty-acid desaturase 2 [Citrus clementina])	GO:0016021(cellular_component:integral component of membrane); GO:0006629(biological_process:lipid metabolic process); GO:0016491(molecular_function:oxidoreductase activity)	K21734	SLD		ENOG410XVSZ(I:Lipid transport and metabolism)	ENOG410XVSZ(Fatty acid desaturase)	PF00487.25(FA_desaturase:Fatty acid desaturase); PF00173.29(Cyt-b5:Cytochrome b5-like Heme/Steroid binding domain)	sp|Q3EBF7|SLD2_ARATH(Delta(8)-fatty-acid desaturase 2 OS=Arabidopsis thaliana OX=3702 GN=SLD2 PE=1 SV=1)
Cs_ont_7g028980	Cs_ont_7g028980	2165	0.375449	-1.41331	5.41657e-62	5.59225e-60	yes	down	1686	2242	2500.21	1180	1239.4	1087	13.54	14.75	16.41	33.09	34.15	32.54	14.9	33.26	XP_006482843.1(chaperone protein dnaJ GFA2, mitochondrial [Citrus sinensis])	GO:0005737(cellular_component:cytoplasm); GO:0006457(biological_process:protein folding); GO:0000740(biological_process:nuclear membrane fusion); GO:0031072(molecular_function:heat shock protein binding); GO:0016021(cellular_component:integral component of membrane); GO:0009558(biological_process:embryo sac cellularization); GO:0051082(molecular_function:unfolded protein binding); GO:0010197(biol…	K03686	dnaJ		COG0484(O:Posttranslational modification, protein turnover, chaperones)	COG0484(ATP binding to DnaK triggers the release of the substrate protein, thus completing the reaction cycle. Several rounds of ATP-dependent interactions between DnaJ, DnaK and GrpE are required for fully efficient folding. Also involved, together with DnaK and GrpE, in the DNA replication of plasmids through activation of initiation proteins (By similarity))	PF01556.19(DnaJ_C:DnaJ C terminal domain); PF00226.32(DnaJ:DnaJ domain); PF00684.20(DnaJ_CXXCXGXG:DnaJ central domain)	sp|Q8GWW8|GFA2_ARATH(Chaperone protein dnaJ GFA2, mitochondrial OS=Arabidopsis thaliana OX=3702 GN=GFA2 PE=2 SV=1)
Cs_ont_3g024850	Cs_ont_3g024850	2544	0.0771799	-3.69563	7.68986e-62	7.89835e-60	yes	down	68	60	72	186	162	190	0.42	0.31	0.37	4.15	3.48	4.56	0.366667	4.06333	XP_006494071.1(phosphatidylinositol 4-phosphate 5-kinase 6-like [Citrus sinensis])	GO:0016308(molecular_function:1-phosphatidylinositol-4-phosphate 5-kinase activity); GO:0016307(molecular_function:phosphatidylinositol phosphate kinase activity); GO:0005524(molecular_function:ATP binding)	K00889	PIP5K	map04070(Phosphatidylinositol signaling system); map04144(Endocytosis); map00562(Inositol phosphate metabolism)	COG5253(T:Signal transduction mechanisms)	COG5253(phosphatidylinositol-4-phosphate 5-kinase)	PF01504.19(PIP5K:Phosphatidylinositol-4-phosphate 5-Kinase); PF02493.21(MORN:MORN repeat)	sp|Q9SFB8|PI5K6_ARATH(Phosphatidylinositol 4-phosphate 5-kinase 6 OS=Arabidopsis thaliana OX=3702 GN=PIP5K6 PE=2 SV=1)
Cs_ont_3g011060	Cs_ont_3g011060	3089	0.0564582	-4.14667	1.70475e-61	1.74199e-59	yes	down	962	1540	1861	3544	6282	5736.42	5.14	6.82	8.24	67.05	117.3	116.38	6.73333	100.243	XP_006472590.1(uncharacterized protein LOC102627736 [Citrus sinensis])	GO:0019901(molecular_function:protein kinase binding); GO:0005737(cellular_component:cytoplasm)				COG4886(S:Function unknown)	COG4886(leucine Rich Repeat)	PF13855.7(LRR_8:Leucine rich repeat); PF12799.8(LRR_4:Leucine Rich repeats (2 copies)); PF14580.7(LRR_9:Leucine-rich repeat)
Cs_ont_5g030080	Cs_ont_5g030080	2311	0.0753297	-3.73064	2.34103e-61	2.37997e-59	yes	down	4733	5672	5667	10257	16596	17220	35.26	34.62	34.44	265.07	424.38	477.91	34.7733	389.12	XP_006478081.1(NAC domain-containing protein 62-like isoform X2 [Citrus sinensis])	GO:0006355(biological_process:regulation of transcription, DNA-templated); GO:0016021(cellular_component:integral component of membrane); GO:0005634(cellular_component:nucleus); GO:0003677(molecular_function:DNA binding)				ENOG410ZJIT(S:Function unknown)	ENOG410ZJIT(nac domain)	PF02365.16(NAM:No apical meristem (NAM) protein)	sp|Q9SCK6|NAC62_ARATH(NAC domain-containing protein 62 OS=Arabidopsis thaliana OX=3702 GN=NAC062 PE=1 SV=1)
Cs_ont_9g024500	Cs_ont_9g024500	2093	2.95809	1.56467	6.36074e-61	6.43371e-59	yes	up	13463	16339	16549	1054	1115	1070	112.67	111.79	112.87	30.7	32.04	33.3	112.443	32.0133	XP_006468808.1(alpha-L-fucosidase 1-like [Citrus sinensis])	GO:0006004(biological_process:fucose metabolic process); GO:0004560(molecular_function:alpha-L-fucosidase activity); GO:0016139(biological_process:glycoside catabolic process); GO:0005764(cellular_component:lysosome); GO:0005975(biological_process:carbohydrate metabolic process)	K01206	FUCA	map00511(Other glycan degradation)	COG3669(G:Carbohydrate transport and metabolism)	COG3669(alpha-l-fucosidase)	PF01120.18(Alpha_L_fucos:Alpha-L-fucosidase); PF14871.7(GHL6:Hypothetical glycosyl hydrolase 6)	sp|Q8GW72|FUCO1_ARATH(Alpha-L-fucosidase 1 OS=Arabidopsis thaliana OX=3702 GN=FUC1 PE=1 SV=2)
Cs_ont_2g022970	Cs_ont_2g022970	2795	5.28003	2.40055	6.85589e-61	6.89952e-59	yes	up	6290	7038	7019	245	278	278	42.75	39.12	38.94	5.83	6.53	7.08	40.27	6.48	XP_006447213.1(uncharacterized membrane protein At3g27390 [Citrus clementina])	GO:0016021(cellular_component:integral component of membrane)							sp|Q8GUM4|Y3739_ARATH(Uncharacterized membrane protein At3g27390 OS=Arabidopsis thaliana OX=3702 GN=At3g27390 PE=1 SV=2)
Cs_ont_2g012880	Cs_ont_2g012880	929	0.182152	-2.45679	7.3853e-61	7.39495e-59	yes	down	545	890	1027	966	880	886	12.36	16.01	18.11	74.2	65.5	69.99	15.4933	69.8967	KDO64645.1(hypothetical protein CISIN_1g044904mg, partial [Citrus sinensis])	GO:0006457(biological_process:protein folding); GO:0051085(biological_process:chaperone mediated protein folding requiring cofactor); GO:0051087(molecular_function:chaperone binding); GO:0051082(molecular_function:unfolded protein binding); GO:0005739(cellular_component:mitochondrion); GO:0005759(cellular_component:mitochondrial matrix); GO:0046872(molecular_function:metal ion binding)	K04078	groES, HSPE1		COG0234(O:Posttranslational modification, protein turnover, chaperones)	COG0234(Binds to cpn60 in the presence of Mg-ATP and suppresses the ATPase activity of the latter (By similarity))	PF00166.22(Cpn10:Chaperonin 10 Kd subunit)	sp|P34893|CH10_ARATH(10 kDa chaperonin, mitochondrial OS=Arabidopsis thaliana OX=3702 GN=CPN10 PE=1 SV=1)
Cs_ont_6g007400	Cs_ont_6g007400	2908	0.185514	-2.4304	7.87822e-61	7.84907e-59	yes	down	382	475	526	441	527	562	2.32	2.36	2.57	8.97	11.45	13.21	2.41667	11.21	XP_006481889.1(heat stress transcription factor A-2d isoform X1 [Citrus sinensis])	GO:0043565(molecular_function:sequence-specific DNA binding); GO:0061408(biological_process:positive regulation of transcription from RNA polymerase II promoter in response to heat stress); GO:0010200(biological_process:response to chitin); GO:0003700(molecular_function:transcription factor activity, sequence-specific DNA binding); GO:0005634(cellular_component:nucleus); GO:0043618(biological_pro…	K09419	HSFF		COG5169(K:Transcription)	COG5169(Transcription factor)	PF00447.18(HSF_DNA-bind:HSF-type DNA-binding)	sp|Q8GYY1|HSFA3_ARATH(Heat stress transcription factor A-3 OS=Arabidopsis thaliana OX=3702 GN=HSFA3 PE=1 SV=2)
Cs_ont_3g029690	Cs_ont_3g029690	3189	0.233595	-2.09792	8.88096e-61	8.80408e-59	yes	down	12273.3	16016.4	15656.6	12256.3	14955.3	11607.4	66.78	71.35	69.33	231.61	278.76	235.33	69.1533	248.567	XP_024948924.1(heat shock 70 kDa protein 6, chloroplastic [Citrus sinensis])	GO:0005737(cellular_component:cytoplasm); GO:0006986(biological_process:response to unfolded protein); GO:0006457(biological_process:protein folding); GO:0042623(molecular_function:ATPase activity, coupled); GO:0031072(molecular_function:heat shock protein binding); GO:0044183(molecular_function:protein binding involved in protein folding); GO:0051082(molecular_function:unfolded protein binding);…	K03283	HSPA1s	map04144(Endocytosis); map04141(Protein processing in endoplasmic reticulum); map03040(Spliceosome)	COG0443(O:Posttranslational modification, protein turnover, chaperones)	COG0443(Heat shock protein)	PF00012.21(HSP70:Hsp70 protein); PF06723.14(MreB_Mbl:MreB/Mbl protein); PF14450.7(FtsA:Cell division protein FtsA)	sp|Q9STW6|HSP7F_ARATH(Heat shock 70 kDa protein 6, chloroplastic OS=Arabidopsis thaliana OX=3702 GN=HSP70-6 PE=1 SV=1)
Cs_ont_6g017960	Cs_ont_6g017960	2472	0.117378	-3.09077	1.43761e-60	1.41811e-58	yes	down	14178.9	16926	18189	21829.7	32018	32666.1	98.25	96.18	103.08	528.13	764.88	846.1	99.17	713.037	XP_006429028.1(probable mediator of RNA polymerase II transcription subunit 37e [Citrus clementina])	GO:0005737(cellular_component:cytoplasm); GO:0006986(biological_process:response to unfolded protein); GO:0042623(molecular_function:ATPase activity, coupled); GO:0031072(molecular_function:heat shock protein binding); GO:0044183(molecular_function:protein binding involved in protein folding); GO:0051082(molecular_function:unfolded protein binding); GO:0051787(molecular_function:misfolded protein…	K03283	HSPA1s	map04144(Endocytosis); map04141(Protein processing in endoplasmic reticulum); map03040(Spliceosome)	COG0443(O:Posttranslational modification, protein turnover, chaperones)	COG0443(Heat shock protein)	PF00012.21(HSP70:Hsp70 protein); PF06723.14(MreB_Mbl:MreB/Mbl protein)	sp|P22953|HS701_ARATH(Heat shock 70 kDa protein 1 OS=Arabidopsis thaliana OX=3702 GN=HSP70-1 PE=1 SV=3)
Cs_ont_2g029260	Cs_ont_2g029260	1664	3.05422	1.6108	4.60384e-60	4.51902e-58	yes	up	22989	33042	32812	2157	1938	1864	254.15	296.83	293.56	82.51	72.97	75.95	281.513	77.1433	XP_006470346.1(formate dehydrogenase, mitochondrial [Citrus sinensis])	GO:0042183(biological_process:formate catabolic process); GO:0009326(cellular_component:formate dehydrogenase complex); GO:0051287(molecular_function:NAD binding); GO:0016616(molecular_function:oxidoreductase activity, acting on the CH-OH group of donors, NAD or NADP as acceptor); GO:0005739(cellular_component:mitochondrion); GO:0008863(molecular_function:formate dehydrogenase (NAD+) activity); G…	K00122	FDH	map00630(Glyoxylate and dicarboxylate metabolism)	COG1052(C:Energy production and conversion)	COG1052(Dehydrogenase)	PF02826.20(2-Hacid_dh_C:D-isomer specific 2-hydroxyacid dehydrogenase, NAD binding domain); PF00389.31(2-Hacid_dh:D-isomer specific 2-hydroxyacid dehydrogenase, catalytic domain); PF03446.16(NAD_binding_2:NAD binding domain of 6-phosphogluconate dehydrogenase)	sp|Q07511|FDH_SOLTU(Formate dehydrogenase, mitochondrial OS=Solanum tuberosum OX=4113 GN=FDH1 PE=1 SV=2)
Cs_ont_8g025980	Cs_ont_8g025980	1706	0.323166	-1.62965	5.15668e-60	5.03686e-58	yes	down	1386	1634	1851	983	1040	1079	14.85	13.8	15.87	36.34	38.12	41.57	14.84	38.6767	XP_006486943.1(protein SYM1 [Citrus sinensis])	GO:0005737(cellular_component:cytoplasm); GO:0016021(cellular_component:integral component of membrane)	K13348	MPV17	map04146(Peroxisome)	ENOG4111SYH(S:Function unknown)	ENOG4111SYH(Peroxisomal membrane protein)	PF04117.13(Mpv17_PMP22:Mpv17 / PMP22 family)	sp|Q54FR4|PX24D_DICDI(PXMP2/4 family protein 4 OS=Dictyostelium discoideum OX=44689 GN=DDB_G0290631 PE=3 SV=1)
Cs_ont_3g008620	Cs_ont_3g008620	1397	0.0611375	-4.0318	1.01814e-59	9.89635e-58	yes	down	494	617	594	1653	2685	1445	6.69	6.75	6.47	77.01	122.89	71.43	6.63667	90.4433	XP_006472872.1(probable calcium-binding protein CML44 [Citrus sinensis])	GO:0005509(molecular_function:calcium ion binding)	K13448	CML	map04626(Plant-pathogen interaction)	COG5126(D:Cell cycle control, cell division, chromosome partitioning); COG5126(T:Signal transduction mechanisms); COG5126(Z:Cytoskeleton)	COG5126(Calcium-binding protein); COG5126(Calcium-binding protein); COG5126(Calcium-binding protein)	PF00036.33(EF-hand_1:EF hand); PF13202.7(EF-hand_5:EF hand); PF13405.7(EF-hand_6:EF-hand domain); PF13499.7(EF-hand_7:EF-hand domain pair); PF13833.7(EF-hand_8:EF-hand domain pair)	sp|Q9LPK5|CML44_ARATH(Probable calcium-binding protein CML44 OS=Arabidopsis thaliana OX=3702 GN=CML44 PE=2 SV=2)
Cs_ont_7g016690	Cs_ont_7g016690	1762	0.237792	-2.07223	1.53371e-59	1.48353e-57	yes	down	1548.4	2079.68	1879.72	1598.31	1748.26	1439.89	17.25	18.91	16.88	60.94	63.9	57.95	17.68	60.93	XP_006484751.1(uncharacterized protein LOC102622982 isoform X1 [Citrus sinensis])	GO:0016788(molecular_function:hydrolase activity, acting on ester bonds); GO:0009507(cellular_component:chloroplast)				COG1075(S:Function unknown)	COG1075(Triacylglycerol Lipase)	PF07819.14(PGAP1:PGAP1-like protein); PF12697.8(Abhydrolase_6:Alpha/beta hydrolase family); PF02089.16(Palm_thioest:Palmitoyl protein thioesterase); PF00561.21(Abhydrolase_1:alpha/beta hydrolase fold)
Cs_ont_3g008630	Cs_ont_3g008630	1142	0.0235687	-5.40699	1.85176e-59	1.78252e-57	yes	down	22	31	29	163	323	229	0.4	0.44	0.4	10.34	19.22	15.01	0.413333	14.8567	XP_006472871.1(probable calcium-binding protein CML44 [Citrus sinensis])	GO:0005509(molecular_function:calcium ion binding)	K13448	CML	map04626(Plant-pathogen interaction)	COG5126(D:Cell cycle control, cell division, chromosome partitioning); COG5126(T:Signal transduction mechanisms); COG5126(Z:Cytoskeleton)	COG5126(Calcium-binding protein); COG5126(Calcium-binding protein); COG5126(Calcium-binding protein)	PF00036.33(EF-hand_1:EF hand); PF13405.7(EF-hand_6:EF-hand domain); PF13499.7(EF-hand_7:EF-hand domain pair); PF13202.7(EF-hand_5:EF hand); PF13833.7(EF-hand_8:EF-hand domain pair)	sp|Q9LPK5|CML44_ARATH(Probable calcium-binding protein CML44 OS=Arabidopsis thaliana OX=3702 GN=CML44 PE=2 SV=2)
Cs_ont_8g024590	Cs_ont_8g024590	1712	0.00127864	-9.61118	2.22929e-59	2.13562e-57	yes	down	7	12	6	456	1406	2158	0.07	0.1	0.05	16.71	50.73	84.25	0.0733333	50.5633	XP_006487104.1(ethylene-responsive transcription factor ERF109 [Citrus sinensis])	GO:0003700(molecular_function:transcription factor activity, sequence-specific DNA binding); GO:0005634(cellular_component:nucleus); GO:0003677(molecular_function:DNA binding)				ENOG410YN6X(K:Transcription)	ENOG410YN6X(transcription factor)	PF00847.21(AP2:AP2 domain)	sp|Q9SZ06|EF109_ARATH(Ethylene-responsive transcription factor ERF109 OS=Arabidopsis thaliana OX=3702 GN=ERF109 PE=1 SV=1)
Cs_ont_8g025090	Cs_ont_8g025090	822	0.0507424	-4.30066	2.27125e-59	2.16541e-57	yes	down	40.79	66.15	53.58	167.8	265.54	216.77	1.13	1.43	1.15	15.48	23.83	20.84	1.23667	20.05	XP_006486841.2(lysosomal Pro-X carboxypeptidase [Citrus sinensis])	GO:0008239(molecular_function:dipeptidyl-peptidase activity); GO:0006508(biological_process:proteolysis); GO:0008236(molecular_function:serine-type peptidase activity)				ENOG410Y38A(S:Function unknown)	ENOG410Y38A(Lysosomal Pro-X)	PF05577.13(Peptidase_S28:Serine carboxypeptidase S28)	sp|P42785|PCP_HUMAN(Lysosomal Pro-X carboxypeptidase OS=Homo sapiens OX=9606 GN=PRCP PE=1 SV=1)
Cs_ont_4g026610	Cs_ont_4g026610	1130	0.0817267	-3.61305	2.72067e-59	2.58153e-57	yes	down	3584	4371	4039	7811	13382	9292	63.56	62.11	57.03	472.51	792.84	593.16	60.9	619.503	XP_006453436.1(pathogenesis-related protein PR-1 [Citrus clementina])	GO:0005576(cellular_component:extracellular region); GO:0005615(cellular_component:extracellular space)				COG2340(S:Function unknown)	COG2340(Scp-like extracellular)	PF00188.27(CAP:Cysteine-rich secretory protein family)	sp|Q40374|PR1_MEDTR(Pathogenesis-related protein PR-1 OS=Medicago truncatula OX=3880 GN=PR-1 PE=2 SV=1)
Cs_ont_5g010360	Cs_ont_5g010360	1173	0.0751373	-3.73433	6.66801e-59	6.297e-57	yes	down	4342	9090	7932	21360	21518	14602	73.34	123.24	106.89	1232.86	1217.15	890.34	101.157	1113.45	XP_006444053.1(photosystem I reaction center subunit II, chloroplastic [Citrus clementina])	GO:0015979(biological_process:photosynthesis); GO:0009538(cellular_component:photosystem I reaction center)	K02692	psaD	map00195(Photosynthesis)	ENOG4111HAV(C:Energy production and conversion)	ENOG4111HAV(photosystem i)	PF02531.17(PsaD:PsaD)	sp|P32869|PSAD_CUCSA(Photosystem I reaction center subunit II, chloroplastic OS=Cucumis sativus OX=3659 GN=psaD PE=1 SV=1)
Cs_ont_5g049730	Cs_ont_5g049730	1095	0.0775053	-3.68956	1.18445e-58	1.11328e-56	yes	down	1190	1416	1181	3757	4031	2446	22	20.94	17.35	236.53	248.41	162.34	20.0967	215.76	XP_006476355.1(glutaredoxin domain-containing cysteine-rich protein CG12206 [Citrus sinensis])	GO:0045454(biological_process:cell redox homeostasis); GO:0015035(molecular_function:protein disulfide oxidoreductase activity); GO:0005623(cellular_component:cell); GO:0009055(molecular_function:electron carrier activity)	K17479	GRXCR1		ENOG4111HAI(O:Posttranslational modification, protein turnover, chaperones)	ENOG4111HAI(Glutaredoxin)	PF00462.25(Glutaredoxin:Glutaredoxin)	sp|Q9FLE8|Y5986_ARATH(Uncharacterized protein At5g39865 OS=Arabidopsis thaliana OX=3702 GN=At5g39865 PE=2 SV=1)
Cs_ont_5g016180	Cs_ont_5g016180	2047	0.114127	-3.13129	1.41497e-58	1.32369e-56	yes	down	1070.02	1874.03	2247.02	3324	3298	2528.12	9.19	13.15	15.71	99.29	97.15	80.66	12.6833	92.3667	XP_006443272.1(ammonium transporter 1 member 2 [Citrus clementina])	GO:0016021(cellular_component:integral component of membrane); GO:0008519(molecular_function:ammonium transmembrane transporter activity); GO:0005887(cellular_component:integral component of plasma membrane); GO:0072488(biological_process:ammonium transmembrane transport)	K07573;K03320	CSL4, EXOSC1;amt, AMT, MEP	map03018(RNA degradation)	COG0004(P:Inorganic ion transport and metabolism)	COG0004(ammonium Transporter)	PF00909.22(Ammonium_transp:Ammonium Transporter Family)	sp|O04161|AMT12_SOLLC(Ammonium transporter 1 member 2 OS=Solanum lycopersicum OX=4081 GN=AMT1-2 PE=2 SV=1)
Cs_ont_2g033240	Cs_ont_2g033240	1099	0.0631715	-3.98458	1.58689e-58	1.47759e-56	yes	down	491	629	657	1272	2227	2274	9.03	9.26	9.61	79.71	136.61	150.24	9.3	122.187	KDO64874.1(hypothetical protein CISIN_1g034459mg [Citrus sinensis])					ENOG411173Q(S:Function unknown)	ENOG411173Q(Avr9 Cf-9 rapidly elicited protein 65)
Cs_ont_8g027970	Cs_ont_8g027970	1032	0.454791	-1.13672	1.9718e-58	1.82745e-56	yes	down	11065	13510	15255	5825	6288	5891	221.44	215.59	241.73	395.73	417.69	421.09	226.253	411.503	XP_006422586.1(SKP1-like protein 1B [Citrus clementina])	GO:0005737(cellular_component:cytoplasm); GO:0097602(molecular_function:cullin family protein binding); GO:0005634(cellular_component:nucleus); GO:0016301(molecular_function:kinase activity); GO:0031146(biological_process:SCF-dependent proteasomal ubiquitin-dependent protein catabolic process); GO:0016567(biological_process:protein ubiquitination); GO:0006511(biological_process:ubiquitin-dependen…	K03094	SKP1, CBF3D	map04120(Ubiquitin mediated proteolysis); map04141(Protein processing in endoplasmic reticulum)	COG5201(O:Posttranslational modification, protein turnover, chaperones)	COG5201(ubiquitin-dependent protein catabolic process)	PF03931.16(Skp1_POZ:Skp1 family, tetramerisation domain); PF01466.20(Skp1:Skp1 family, dimerisation domain)	sp|Q9FHW7|SKP1B_ARATH(SKP1-like protein 1B OS=Arabidopsis thaliana OX=3702 GN=SKP1B PE=1 SV=1)
Cs_ont_8g005210	Cs_ont_8g005210	1102	0.298469	-1.74435	4.84223e-58	4.46696e-56	yes	down	1419	1912	2150	1369	1283	1106	25.44	27.27	30.41	83.57	76.34	71.26	27.7067	77.0567	XP_006488072.1(cytokinin riboside 5'-monophosphate phosphoribohydrolase LOG1 [Citrus sinensis])	GO:0016787(molecular_function:hydrolase activity); GO:0005829(cellular_component:cytosol); GO:0005634(cellular_component:nucleus); GO:0016799(molecular_function:hydrolase activity, hydrolyzing N-glycosyl compounds); GO:0009691(biological_process:cytokinin biosynthetic process)	K22522	LOG		COG1611(S:Function unknown)	COG1611(decarboxylase)	PF03641.15(Lysine_decarbox:Possible lysine decarboxylase); PF18306.2(LDcluster4:SLOG cluster4 family)	sp|Q8RUN2|LOG1_ARATH(Cytokinin riboside 5'-monophosphate phosphoribohydrolase LOG1 OS=Arabidopsis thaliana OX=3702 GN=LOG1 PE=1 SV=1)
Cs_ont_6g008450	Cs_ont_6g008450	1336	0.00386846	-8.01403	6.02459e-58	5.53207e-56	yes	down	4	29	39	1707	1088	826	0.06	0.28	0.43	81.3	51.11	42.16	0.256667	58.19	XP_006481762.1(alpha carbonic anhydrase 1, chloroplastic-like [Citrus sinensis])	GO:0009570(cellular_component:chloroplast stroma); GO:0004089(molecular_function:carbonate dehydratase activity); GO:0008270(molecular_function:zinc ion binding)	K01674	cah	map00910(Nitrogen metabolism)	COG3338(P:Inorganic ion transport and metabolism)	COG3338(Carbonic anhydrase)	PF00194.22(Carb_anhydrase:Eukaryotic-type carbonic anhydrase)	sp|O04846|ATCA1_ARATH(Alpha carbonic anhydrase 1, chloroplastic OS=Arabidopsis thaliana OX=3702 GN=ACA1 PE=1 SV=2)
Cs_ont_3g013480	Cs_ont_3g013480	315	0.0637341	-3.97179	6.81736e-58	6.23131e-56	yes	down	33.32	42.7	49.33	113.84	160.48	127.63	7.24	5.95	6.58	67.98	87.25	70.03	6.59	75.0867	GAY47961.1(hypothetical protein CUMW_108400 [Citrus unshiu])					ENOG410Z1R9(S:Function unknown)	ENOG410Z1R9(-)
Cs_ont_8g013620	Cs_ont_8g013620	1404	4.49004	2.16673	8.9443e-58	8.13809e-56	yes	up	5678	6853	6901	331	263	301	78.01	76.25	77.12	16.68	12.95	16.4	77.1267	15.3433	XP_006487556.1(uncharacterized protein LOC102620754 isoform X2 [Citrus sinensis])	GO:0016021(cellular_component:integral component of membrane); GO:0009507(cellular_component:chloroplast)				COG5413(S:Function unknown)	COG5413(Membrane)	PF10063.10(DUF2301:Uncharacterized integral membrane protein (DUF2301)); PF00847.21(AP2:AP2 domain)	sp|Q9FH54|EF114_ARATH(Ethylene-responsive transcription factor ERF114 OS=Arabidopsis thaliana OX=3702 GN=ERF114 PE=1 SV=1)
Cs_ont_2g025420	Cs_ont_2g025420	3466	408.995	8.67594	1.07533e-57	9.73952e-56	yes	up	4062	6543	5342	3	3	2	19.33	25.6	20.86	0.05	0.05	0.04	21.93	0.0466667	XP_006468888.1(light-regulated protein 1, chloroplastic [Citrus sinensis])	GO:0009507(cellular_component:chloroplast)				ENOG410YMXP(S:Function unknown)	ENOG410YMXP(light-regulated protein-like)	PF07207.12(Lir1:Light regulated protein Lir1)	sp|Q96500|LIRP1_ARATH(Light-regulated protein 1, chloroplastic OS=Arabidopsis thaliana OX=3702 GN=LIR1 PE=1 SV=1)
Cs_ont_6g006880	Cs_ont_6g006880	3076	0.20845	-2.26222	1.24774e-57	1.125e-55	yes	down	629	724	678	681	660	684	3.44	3.29	3.08	13.09	12.64	14.35	3.27	13.36	XP_006481961.1(protein REVEILLE 1 [Citrus sinensis])	GO:0005634(cellular_component:nucleus); GO:0016021(cellular_component:integral component of membrane); GO:0003677(molecular_function:DNA binding)				ENOG410YHV7(K:Transcription)	ENOG410YHV7(MYB family transcription factor)	PF00249.32(Myb_DNA-binding:Myb-like DNA-binding domain); PF15963.6(Myb_DNA-bind_7:Myb DNA-binding like); PF13921.7(Myb_DNA-bind_6:Myb-like DNA-binding domain)	sp|F4KGY6|RVE1_ARATH(Protein REVEILLE 1 OS=Arabidopsis thaliana OX=3702 GN=RVE1 PE=2 SV=1)
Cs_ont_7g018820	Cs_ont_7g018820	1988	55.4937	5.79425	1.26502e-57	1.13544e-55	yes	up	2584	2608	2463	7	16	6	22.22	18.17	17.11	0.22	0.48	0.2	19.1667	0.3	GAY46908.1(hypothetical protein CUMW_100570 [Citrus unshiu])	GO:0016021(cellular_component:integral component of membrane)				COG1141(C:Energy production and conversion)	COG1141(Ferredoxin)	PF00226.32(DnaJ:DnaJ domain); PF13370.7(Fer4_13:4Fe-4S single cluster domain of Ferredoxin I); PF13459.7(Fer4_15:4Fe-4S single cluster domain)	sp|Q9FMX6|DJC76_ARATH(Chaperone protein dnaJ C76, chloroplastic OS=Arabidopsis thaliana OX=3702 GN=DJC76 PE=2 SV=1)
Cs_ont_1g016760	Cs_ont_1g016760	1527	2.46031	1.29884	1.45193e-57	1.29736e-55	yes	up	22509.4	27406.6	32541	2199.43	2355.46	2317.91	286.7	281.98	332.85	103.05	108.23	115.61	300.51	108.963	GAY51156.1(hypothetical protein CUMW_132150 [Citrus unshiu])	GO:0016021(cellular_component:integral component of membrane)				ENOG410YF3V(S:Function unknown)	ENOG410YF3V(harpin-induced protein)	PF03168.14(LEA_2:Late embryogenesis abundant protein)
Cs_ont_3g033220	Cs_ont_3g033220	2899	0.0693101	-3.85079	2.39806e-57	2.13321e-55	yes	down	3728	6315	5690	14515	20747	11118	18.24	25.64	23.29	250.12	359.57	209.14	22.39	272.943	XP_006470777.1(ferric reduction oxidase 7, chloroplastic-like [Citrus sinensis])	GO:0016021(cellular_component:integral component of membrane); GO:0005886(cellular_component:plasma membrane); GO:0016174(molecular_function:NAD(P)H oxidase activity); GO:0055114(biological_process:oxidation-reduction process); GO:0016491(molecular_function:oxidoreductase activity)	K00521	E1.16.1.7		ENOG410XNZY(U:Intracellular trafficking, secretion, and vesicular transport)	ENOG410XNZY(NADPH Oxidase)	PF08030.13(NAD_binding_6:Ferric reductase NAD binding domain); PF01794.20(Ferric_reduct:Ferric reductase like transmembrane component); PF08022.13(FAD_binding_8:FAD-binding domain); PF00175.22(NAD_binding_1:Oxidoreductase NAD-binding domain)	sp|Q3KTM0|FRO7_ARATH(Ferric reduction oxidase 7, chloroplastic OS=Arabidopsis thaliana OX=3702 GN=FRO7 PE=2 SV=1)
Cs_ont_5g002760	Cs_ont_5g002760	1935	0.175889	-2.50727	3.50609e-57	3.10499e-55	yes	down	5960.34	7288.04	8179.55	9004.74	9586.47	6519.63	34.38	34.74	38.68	185.15	196.52	144.3	35.9333	175.323	GAY42133.1(hypothetical protein CUMW_064500 [Citrus unshiu])	GO:0016020(cellular_component:membrane); GO:0055114(biological_process:oxidation-reduction process)	K15095	E1.1.1.208	map00902(Monoterpenoid biosynthesis)	COG1028(S:Function unknown)	COG1028(Dehydrogenase reductase)	PF00106.26(adh_short:short chain dehydrogenase); PF13561.7(adh_short_C2:Enoyl-(Acyl carrier protein) reductase); PF08659.11(KR:KR domain); PF01370.22(Epimerase:NAD dependent epimerase/dehydratase family)	sp|Q9M2E2|SDR1_ARATH((+)-neomenthol dehydrogenase OS=Arabidopsis thaliana OX=3702 GN=SDR1 PE=1 SV=1)
Cs_ont_3g012550	Cs_ont_3g012550	2816	0.211458	-2.24156	4.03024e-57	3.55339e-55	yes	down	11185	14086	14680	14584	13896	10515	67.01	69.36	72.11	305.64	287.77	236.21	69.4933	276.54	XP_006472385.1(glutamyl-tRNA reductase 1, chloroplastic [Citrus sinensis])	GO:0006782(biological_process:protoporphyrinogen IX biosynthetic process); GO:0050661(molecular_function:NADP binding); GO:0016021(cellular_component:integral component of membrane); GO:0008883(molecular_function:glutamyl-tRNA reductase activity)	K02492	hemA	map00860(Porphyrin and chlorophyll metabolism)	COG0373(H:Coenzyme transport and metabolism)	COG0373(Catalyzes the NADPH-dependent reduction of glutamyl- tRNA(Glu) to glutamate 1-semialdehyde (GSA) (By similarity))	PF01488.21(Shikimate_DH:Shikimate / quinate 5-dehydrogenase); PF05201.16(GlutR_N:Glutamyl-tRNAGlu reductase, N-terminal domain); PF00745.21(GlutR_dimer:Glutamyl-tRNAGlu reductase, dimerisation domain); PF03807.18(F420_oxidored:NADP oxidoreductase coenzyme F420-dependent); PF03435.19(Sacchrp_dh_NADP:Saccharopine dehydrogenase NADP binding domain); PF03446.16(NAD_binding_2:NAD binding domain of 6-p…	sp|P93111|HEM11_CUCSA(Glutamyl-tRNA reductase 1, chloroplastic OS=Cucumis sativus OX=3659 GN=HEMA1 PE=2 SV=1)
Cs_ont_7g028860	Cs_ont_7g028860	1098	0.363884	-1.45845	5.88152e-57	5.16278e-55	yes	down	4336	5033	5825	2715	2970	2912	52.58	48.52	55.1	119.26	126.69	129.8	52.0667	125.25	XP_006482854.1(peptidyl-prolyl cis-trans isomerase FKBP42 isoform X1 [Citrus sinensis])	GO:0016021(cellular_component:integral component of membrane); GO:0003755(molecular_function:peptidyl-prolyl cis-trans isomerase activity)				COG0545(O:Posttranslational modification, protein turnover, chaperones)	COG0545(Peptidyl-prolyl cis-trans isomerase)	PF00254.29(FKBP_C:FKBP-type peptidyl-prolyl cis-trans isomerase); PF00515.29(TPR_1:Tetratricopeptide repeat); PF07719.18(TPR_2:Tetratricopeptide repeat); PF13414.7(TPR_11:TPR repeat)	sp|Q9LDC0|FKB42_ARATH(Peptidyl-prolyl cis-trans isomerase FKBP42 OS=Arabidopsis thaliana OX=3702 GN=FKBP42 PE=1 SV=1)
Cs_ont_8g002260	Cs_ont_8g002260	1951	0.0937839	-3.41452	6.04866e-57	5.28621e-55	yes	down	769	1198	1875	2716	2737	2720	6.94	8.81	13.78	85.21	84.77	91.15	9.84333	87.0433	XP_006424867.1(abscisic acid 8'-hydroxylase 2 [Citrus clementina])	GO:0004497(molecular_function:monooxygenase activity); GO:0016125(biological_process:sterol metabolic process); GO:0020037(molecular_function:heme binding); GO:0016021(cellular_component:integral component of membrane); GO:0016705(molecular_function:oxidoreductase activity, acting on paired donors, with incorporation or reduction of molecular oxygen); GO:0005506(molecular_function:iron ion bindin…	K09843	CYP707A	map00906(Carotenoid biosynthesis)	COG2124(Q:Secondary metabolites biosynthesis, transport and catabolism)	COG2124(Cytochrome p450)	PF00067.23(p450:Cytochrome P450)	sp|O81077|ABAH2_ARATH(Abscisic acid 8'-hydroxylase 2 OS=Arabidopsis thaliana OX=3702 GN=CYP707A2 PE=2 SV=1)
Cs_ont_5g007200	Cs_ont_5g007200	1006	35.3091	5.14197	8.79454e-57	7.6524e-55	yes	up	10239.8	15892.9	14562.7	97.27	102.8	36.74	212.16	262.18	238.49	6.83	7.06	2.71	237.61	5.53333	XP_006444481.1(universal stress protein PHOS34 [Citrus clementina])	GO:0016787(molecular_function:hydrolase activity)						PF00582.27(Usp:Universal stress protein family)	sp|Q8L4N1|PHO34_ARATH(Universal stress protein PHOS34 OS=Arabidopsis thaliana OX=3702 GN=PHOS34 PE=1 SV=1)
Cs_ont_6g000450	Cs_ont_6g000450	2862	3.7266	1.89786	1.2648e-56	1.09576e-54	yes	up	33554	41737	37938	2130	2073	2099	276.73	283.06	257.18	62.22	59.96	67.18	272.323	63.12	ESR44505.1(hypothetical protein CICLE_v10013781mg [Citrus clementina])	GO:0003700(molecular_function:transcription factor activity, sequence-specific DNA binding); GO:0043565(molecular_function:sequence-specific DNA binding); GO:0005634(cellular_component:nucleus); GO:0032955(biological_process:regulation of barrier septum assembly); GO:0051301(biological_process:cell division)				ENOG4110JQH(S:Function unknown); ENOG410YBRT(K:Transcription)	ENOG4110JQH(Domain of unknown function (DUF3598)); ENOG410YBRT(Transcription factor)	PF03106.16(WRKY:WRKY DNA -binding domain); PF12204.9(DUF3598:Domain of unknown function (DUF3598))	sp|Q9XI90|WRKY4_ARATH(Probable WRKY transcription factor 4 OS=Arabidopsis thaliana OX=3702 GN=WRKY4 PE=1 SV=2)
Cs_ont_5g022190	Cs_ont_5g022190	1328	0.249059	-2.00544	1.29578e-56	1.11773e-54	yes	down	1741.47	1877	2383	1640	1547	1771	24.88	21.72	27.54	81	74.93	92.72	24.7133	82.8833	GAY67807.1(hypothetical protein CUMW_259450, partial [Citrus unshiu])	GO:0055114(biological_process:oxidation-reduction process); GO:0016491(molecular_function:oxidoreductase activity)				COG2130(S:Function unknown)	COG2130(alcohol dehydrogenase)	PF16884.6(ADH_N_2:N-terminal domain of oxidoreductase); PF00107.27(ADH_zinc_N:Zinc-binding dehydrogenase); PF13602.7(ADH_zinc_N_2:Zinc-binding dehydrogenase)	sp|Q9SLN8|DBR_TOBAC(2-alkenal reductase (NADP(+)-dependent) OS=Nicotiana tabacum OX=4097 GN=DBR PE=1 SV=1)
Cs_ont_4g021180	Cs_ont_4g021180	1062	0.12033	-3.05493	1.70281e-56	1.46251e-54	yes	down	20684	27859	30547	33298	50135	50810	106.26	117.35	128.29	597.99	891.58	978.31	117.3	822.627	TKY47067.1(Heat shock cognate protein 80 [Spatholobus suberectus])	GO:0006457(biological_process:protein folding); GO:0051082(molecular_function:unfolded protein binding); GO:0005524(molecular_function:ATP binding)	K04079	HSP90A, htpG	map04626(Plant-pathogen interaction); map04141(Protein processing in endoplasmic reticulum)	COG0326(O:Posttranslational modification, protein turnover, chaperones)	COG0326(Molecular chaperone. Has ATPase activity (By similarity))	PF00183.19(HSP90:Hsp90 protein); PF02518.27(HATPase_c:Histidine kinase-, DNA gyrase B-, and HSP90-like ATPase); PF13589.7(HATPase_c_3:Histidine kinase-, DNA gyrase B-, and HSP90-like ATPase)	sp|P36181|HSP80_SOLLC(Heat shock cognate protein 80 OS=Solanum lycopersicum OX=4081 GN=HSC80 PE=2 SV=1)
Cs_ont_4g002630	Cs_ont_4g002630	2066	0.424252	-1.23701	1.84502e-56	1.57785e-54	yes	down	13742	16350	18850	7670	7967	8082	116.74	113.52	130.46	226.72	232.26	255.22	120.24	238.067	XP_006483350.1(probable sugar phosphate/phosphate translocator At5g25400 [Citrus sinensis])	GO:0005794(cellular_component:Golgi apparatus); GO:0015297(molecular_function:antiporter activity); GO:0016021(cellular_component:integral component of membrane); GO:0005802(cellular_component:trans-Golgi network); GO:0022857(molecular_function:transmembrane transporter activity); GO:0005768(cellular_component:endosome)				ENOG410XP1S(S:Function unknown)	ENOG410XP1S(solute carrier family 35 member)	PF03151.17(TPT:Triose-phosphate Transporter family); PF08449.12(UAA:UAA transporter family); PF00892.21(EamA:EamA-like transporter family)	sp|Q3E6T0|PT525_ARATH(Probable sugar phosphate/phosphate translocator At5g25400 OS=Arabidopsis thaliana OX=3702 GN=At5g25400 PE=2 SV=1)
Cs_ont_5g007700	Cs_ont_5g007700	908	0.00871096	-6.84295	2.5203e-56	2.14613e-54	yes	down	15	31	11	287	612	457	0.32	0.57	0.2	22.32	45.24	35.92	0.363333	34.4933	XP_006444422.1(chaperone protein DnaJ isoform X1 [Citrus clementina])					COG0484(O:Posttranslational modification, protein turnover, chaperones)	COG0484(ATP binding to DnaK triggers the release of the substrate protein, thus completing the reaction cycle. Several rounds of ATP-dependent interactions between DnaJ, DnaK and GrpE are required for fully efficient folding. Also involved, together with DnaK and GrpE, in the DNA replication of plasmids through activation of initiation proteins (By similarity))	PF00226.32(DnaJ:DnaJ domain)	sp|O35723|DNJB3_MOUSE(DnaJ homolog subfamily B member 3 OS=Mus musculus OX=10090 GN=Dnajb3 PE=2 SV=1)
Cs_ont_3g002140	Cs_ont_3g002140	2921	0.241175	-2.05185	2.97034e-56	2.5186e-54	yes	down	16026	19136	20091	14272	18268	14817	92.15	90.5	94.77	287.37	363.39	319.72	92.4733	323.493	XP_006473673.1(endoplasmin homolog [Citrus sinensis])	GO:0048471(cellular_component:perinuclear region of cytoplasm); GO:0006457(biological_process:protein folding); GO:0051082(molecular_function:unfolded protein binding); GO:0005524(molecular_function:ATP binding); GO:0005783(cellular_component:endoplasmic reticulum)	K09487	HSP90B, TRA1	map04626(Plant-pathogen interaction); map04141(Protein processing in endoplasmic reticulum)	COG0326(O:Posttranslational modification, protein turnover, chaperones)	COG0326(Molecular chaperone. Has ATPase activity (By similarity))	PF00183.19(HSP90:Hsp90 protein); PF02518.27(HATPase_c:Histidine kinase-, DNA gyrase B-, and HSP90-like ATPase); PF13589.7(HATPase_c_3:Histidine kinase-, DNA gyrase B-, and HSP90-like ATPase)	sp|P35016|ENPL_CATRO(Endoplasmin homolog OS=Catharanthus roseus OX=4058 GN=HSP90 PE=2 SV=1)
Cs_ont_5g003600	Cs_ont_5g003600	1468	0.270454	-1.88655	2.99486e-56	2.52863e-54	yes	down	1679	2182	2325	1389	1746	1561	19.4	20.09	21.15	52.88	67.43	64.85	20.2133	61.72	XP_006444968.1(uncharacterized protein LOC18046628 [Citrus clementina])					ENOG4111SR7(S:Function unknown)	ENOG4111SR7(Uncharacterized conserved protein (DUF2358))	PF10184.10(DUF2358:Uncharacterized conserved protein (DUF2358))
Cs_ont_2g028580	Cs_ont_2g028580	3354	20.3107	4.34417	3.37462e-56	2.83725e-54	yes	up	1584.12	1933.38	1775.03	12.68	15.65	24.7	7.84	7.88	7.22	0.22	0.27	0.46	7.64667	0.316667	XP_006470274.1(chaperone protein dnaJ C76, chloroplastic-like [Citrus sinensis])					COG2214(O:Posttranslational modification, protein turnover, chaperones); COG0484(O:Posttranslational modification, protein turnover, chaperones)	COG2214(DNAj domain protein); COG0484(ATP binding to DnaK triggers the release of the substrate protein, thus completing the reaction cycle. Several rounds of ATP-dependent interactions between DnaJ, DnaK and GrpE are required for fully efficient folding. Also involved, together with DnaK and GrpE, in the DNA replication of plasmids through activation of initiation proteins (By similarity))	PF00226.32(DnaJ:DnaJ domain); PF13370.7(Fer4_13:4Fe-4S single cluster domain of Ferredoxin I); PF13459.7(Fer4_15:4Fe-4S single cluster domain)	sp|Q9FMX6|DJC76_ARATH(Chaperone protein dnaJ C76, chloroplastic OS=Arabidopsis thaliana OX=3702 GN=DJC76 PE=2 SV=1)
Cs_ont_2g023270	Cs_ont_2g023270	1161	0.196884	-2.34459	4.73323e-56	3.96279e-54	yes	down	1678	1799	2349	2370	1899	1826	28.72	24.71	32.06	138.57	108.79	112.75	28.4967	120.037	XP_006447179.1(small heat shock protein, chloroplastic [Citrus clementina])		K13993	HSP20	map04141(Protein processing in endoplasmic reticulum)	COG0071(O:Posttranslational modification, protein turnover, chaperones)	COG0071(response to heat)	PF00011.22(HSP20:Hsp20/alpha crystallin family); PF06155.13(GBBH-like_N:Gamma-butyrobetaine hydroxylase-like, N-terminal); PF17886.2(ArsA_HSP20:HSP20-like domain found in ArsA)	sp|P31170|HS25P_ARATH(Heat shock protein 21, chloroplastic OS=Arabidopsis thaliana OX=3702 GN=HSP21 PE=1 SV=1)
Cs_ont_1g016130	Cs_ont_1g016130	3578	0.392308	-1.34994	8.05306e-56	6.71402e-54	yes	down	13996	16770	18921	8198	9247	8621	64.55	63.73	71.77	132.59	147.93	149.73	66.6833	143.417	XP_006465548.1(heat shock 70 kDa protein 14 [Citrus sinensis])	GO:0005829(cellular_component:cytosol); GO:0005634(cellular_component:nucleus); GO:0032440(molecular_function:2-alkenal reductase [NAD(P)] activity)	K09489	HSPA4		COG0443(O:Posttranslational modification, protein turnover, chaperones)	COG0443(Heat shock protein)	PF00012.21(HSP70:Hsp70 protein); PF06723.14(MreB_Mbl:MreB/Mbl protein)	sp|Q9S7C0|HSP7O_ARATH(Heat shock 70 kDa protein 14 OS=Arabidopsis thaliana OX=3702 GN=HSP70-14 PE=1 SV=1)
Cs_ont_7g013180	Cs_ont_7g013180	1953	0.295575	-1.75841	2.02442e-55	1.68077e-53	yes	down	485.12	641.31	688	455.54	400.83	401.89	4.4	4.75	5.07	14.35	12.45	13.52	4.74	13.44	XP_006485120.1(formin-J [Citrus sinensis])					ENOG41122EE(S:Function unknown)	ENOG41122EE(Sterile alpha motif (SAM) domain-containing protein)	PF00536.31(SAM_1:SAM domain (Sterile alpha motif)); PF07647.18(SAM_2:SAM domain (Sterile alpha motif))
Cs_ont_2g006130	Cs_ont_2g006130	531	0.0601371	-4.0556	4.52457e-55	3.74093e-53	yes	down	119	162	176	351	656	547	3.31	3.81	4.53	35.91	64.3	57.61	3.88333	52.6067	XP_006467912.1(protein MOTHER of FT and TFL1 [Citrus sinensis])					COG1881(S:Function unknown)	COG1881(phosphatidylethanolamine-binding protein)	PF01161.21(PBP:Phosphatidylethanolamine-binding protein)	sp|Q9XFK7|MFT_ARATH(Protein MOTHER of FT and TFL1 OS=Arabidopsis thaliana OX=3702 GN=MFT PE=1 SV=1)
Cs_ont_3g002490	Cs_ont_3g002490	3994	3.0357	1.60203	7.62374e-55	6.2773e-53	yes	up	13283	17768.2	18653.3	1242	1031.02	1086.05	53.96	59.55	62.47	17.75	14.56	16.64	58.66	16.3167	XP_006473636.1(5'-3' exoribonuclease 3 isoform X1 [Citrus sinensis])	GO:0004534(molecular_function:5'-3' exoribonuclease activity); GO:0005634(cellular_component:nucleus); GO:0008270(molecular_function:zinc ion binding); GO:0003676(molecular_function:nucleic acid binding); GO:0006397(biological_process:mRNA processing)	K12619	XRN2, RAT1	map03018(RNA degradation); map03008(Ribosome biogenesis in eukaryotes)	COG5049(A:RNA processing and modification); COG5049(D:Cell cycle control, cell division, chromosome partitioning); COG5049(L:Replication, recombination and repair)	COG5049(5'-3' exoribonuclease); COG5049(5'-3' exoribonuclease); COG5049(5'-3' exoribonuclease)	PF17846.2(XRN_M:Xrn1 helical domain); PF03159.19(XRN_N:XRN 5'-3' exonuclease N-terminus); PF00098.24(zf-CCHC:Zinc knuckle)	sp|Q9FQ03|XRN3_ARATH(5'-3' exoribonuclease 3 OS=Arabidopsis thaliana OX=3702 GN=XRN3 PE=1 SV=1)
Cs_ont_2g002370	Cs_ont_2g002370	2354	0.332452	-1.58878	9.64415e-55	7.90821e-53	yes	down	3799	4791	5226	2800	3180	2568	29.89	30.97	33.61	76	85.44	75.8	31.49	79.08	XP_006467493.1(uncharacterized protein At2g34460, chloroplastic [Citrus sinensis])					COG0702(G:Carbohydrate transport and metabolism); COG0702(M:Cell wall/membrane/envelope biogenesis)	COG0702(epimerase dehydratase); COG0702(epimerase dehydratase)	PF13460.7(NAD_binding_10:NAD(P)H-binding); PF05368.14(NmrA:NmrA-like family); PF01370.22(Epimerase:NAD dependent epimerase/dehydratase family); PF01073.20(3Beta_HSD:3-beta hydroxysteroid dehydrogenase/isomerase family); PF16363.6(GDP_Man_Dehyd:GDP-mannose 4,6 dehydratase)	sp|Q8H124|Y2446_ARATH(Uncharacterized protein At2g34460, chloroplastic OS=Arabidopsis thaliana OX=3702 GN=At2g34460 PE=1 SV=1)
Cs_ont_4g023310	Cs_ont_4g023310	1428	0.116357	-3.10337	1.02961e-54	8.40818e-53	yes	down	634	658	1178	1513	1408	1386	8.07	6.79	12.21	65.89	60.45	64.35	9.02333	63.5633	XP_006474484.1(transcription repressor MYB6-like isoform X2 [Citrus sinensis])	GO:0043565(molecular_function:sequence-specific DNA binding); GO:0044212(molecular_function:transcription regulatory region DNA binding); GO:0003700(molecular_function:transcription factor activity, sequence-specific DNA binding); GO:0005634(cellular_component:nucleus); GO:0030154(biological_process:cell differentiation); GO:0003677(molecular_function:DNA binding)	K09422	MYBP		COG5147(K:Transcription)	COG5147(Myblike DNAbinding domain containing protein)	PF00249.32(Myb_DNA-binding:Myb-like DNA-binding domain); PF13921.7(Myb_DNA-bind_6:Myb-like DNA-binding domain)	sp|A0A4D6Q4S0|MYB2_CROXC(Transcription factor MYB1 OS=Crocosmia x crocosmiiflora OX=1053288 GN=MYB2 PE=2 SV=1)
Cs_ont_8g006680	Cs_ont_8g006680	2071	0.22824	-2.13138	1.47451e-54	1.19923e-52	yes	down	946	994	1240	1009	1035	836	8.35	7.17	8.91	30.92	31.43	27.54	8.14333	29.9633	XP_006484942.1(magnesium transporter MRS2-11, chloroplastic isoform X2 [Citrus sinensis])	GO:0009941(cellular_component:chloroplast envelope); GO:0016021(cellular_component:integral component of membrane); GO:0015693(biological_process:magnesium ion transport); GO:0006811(biological_process:ion transport); GO:0010117(biological_process:photoprotection); GO:0010960(biological_process:magnesium ion homeostasis); GO:0010027(biological_process:thylakoid membrane organization); GO:0015095(…	K16075	MRS2, MFM1		ENOG410XNNZ(U:Intracellular trafficking, secretion, and vesicular transport)	ENOG410XNNZ(Magnesium transporter)	PF01544.19(CorA:CorA-like Mg2+ transporter protein)	sp|Q058N4|MRS2B_ARATH(Magnesium transporter MRS2-11, chloroplastic OS=Arabidopsis thaliana OX=3702 GN=MRS2-11 PE=1 SV=1)
Cs_ont_2g004700	Cs_ont_2g004700	1379	10.2488	3.35739	1.75356e-54	1.42038e-52	yes	up	61412	128023	139979	2168	2361	1898	814.36	1400.78	1513.98	101.29	110.4	95.85	1243.04	102.513	XP_006467757.1(dormancy-associated protein 1 isoform X1 [Citrus sinensis])					ENOG410YV4V(S:Function unknown)	ENOG410YV4V(Auxin-repressed 12.5 kDa)	PF05564.13(Auxin_repressed:Dormancy/auxin associated protein)	sp|B9DGG8|DRM1_ARATH(Dormancy-associated protein 1 OS=Arabidopsis thaliana OX=3702 GN=DRM1 PE=1 SV=1)
Cs_ont_2g001480	Cs_ont_2g001480	885	0.42333	-1.24014	2.43169e-54	1.9617e-52	yes	down	10081	11645	13968	5926	5717	5699	226.27	207.88	246.95	444.43	417.99	450.8	227.033	437.74	XP_006467399.1(pyridoxal phosphate homeostasis protein [Citrus sinensis])	GO:0030170(molecular_function:pyridoxal phosphate binding)	K06997	yggS, PROSC		COG0325(S:Function unknown)	COG0325(alanine racemase domain protein)	PF01168.21(Ala_racemase_N:Alanine racemase, N-terminal domain)	sp|O94903|PLPHP_HUMAN(Pyridoxal phosphate homeostasis protein OS=Homo sapiens OX=9606 GN=PLPBP PE=1 SV=1)
Cs_ont_1g025910	Cs_ont_1g025910	990	0.0606312	-4.0438	2.68251e-54	2.15531e-52	yes	down	309.99	688.26	895.27	2048.39	2203.5	1929.7	5.77	10.7	13.69	134.05	140.68	135.55	10.0533	136.76	TXG59552.1(hypothetical protein EZV62_014125 [Acer yangbiense])	GO:0010274(biological_process:hydrotropism); GO:0005615(cellular_component:extracellular space)				COG2340(S:Function unknown)	COG2340(Scp-like extracellular)	PF04759.14(DUF617:Protein of unknown function, DUF617); PF00188.27(CAP:Cysteine-rich secretory protein family)	sp|Q41495|ST14_SOLTU(STS14 protein OS=Solanum tuberosum OX=4113 GN=STS14 PE=2 SV=1)
Cs_ont_9g021500	Cs_ont_9g021500	189	0.0544771	-4.19821	2.73737e-54	2.19056e-52	yes	down	54	48	65	159	243	232	67.63	38.45	49.17	559.15	790.1	699.32	51.75	682.857	KDO36820.1(hypothetical protein CISIN_1g033872mg [Citrus sinensis])	GO:0016021(cellular_component:integral component of membrane); GO:0016747(molecular_function:transferase activity, transferring acyl groups other than amino-acyl groups)				ENOG41117PG(S:Function unknown)	ENOG41117PG(-)
Cs_ont_8g007820	Cs_ont_8g007820	489	0.0424829	-4.55697	2.84101e-54	2.2644e-52	yes	down	163	108	120	705	729	535	11.22	5.41	5.88	150.31	147.31	113.61	7.50333	137.077	XP_006487941.1(uncharacterized protein LOC102609694 [Citrus sinensis])	GO:0009785(biological_process:blue light signaling pathway)				ENOG410YZXR(S:Function unknown)	ENOG410YZXR(-)		sp|Q9LXJ1|BIC1_ARATH(Protein BIC1 OS=Arabidopsis thaliana OX=3702 GN=BIC1 PE=1 SV=1)
Cs_ont_7g014320	Cs_ont_7g014320	4156	0.261763	-1.93366	2.97311e-54	2.36024e-52	yes	down	4387	6254	5652	4327	4687	3805	17.97	22.3	20.04	63.75	67.75	59.37	20.1033	63.6233	TQD83106.1(hypothetical protein C1H46_031337 [Malus baccata])	GO:0046983(molecular_function:protein dimerization activity); GO:0016491(molecular_function:oxidoreductase activity)	K16189	PIF4	map04075(Plant hormone signal transduction)	COG0667(C:Energy production and conversion)	COG0667(Aldo keto reductase)	PF00248.22(Aldo_ket_red:Aldo/keto reductase family); PF00010.27(HLH:Helix-loop-helix DNA-binding domain)	sp|Q94A68|Y1669_ARATH(Uncharacterized oxidoreductase At1g06690, chloroplastic OS=Arabidopsis thaliana OX=3702 GN=At1g06690 PE=1 SV=1)
Cs_ont_3g011160	Cs_ont_3g011160	1527	0.0451971	-4.46763	3.03593e-54	2.40055e-52	yes	down	7004	7366	9241	22203	50410	35262	85	72.49	90.54	930.23	2077.15	1570.53	82.6767	1525.97	XP_006472582.1(protein EXORDIUM-like [Citrus sinensis])					ENOG410YFUT(S:Function unknown)	ENOG410YFUT(Phi-1 protein)	PF04674.13(Phi_1:Phosphate-induced protein 1 conserved region)	sp|O82161|PHI1_TOBAC(Protein PHOSPHATE-INDUCED 1 OS=Nicotiana tabacum OX=4097 GN=PHI-1 PE=2 SV=1)
Cs_ont_5g027410	Cs_ont_5g027410	816	0.049887	-4.32519	3.77999e-54	2.97708e-52	yes	down	290.14	244.69	212.99	1063.55	1297.83	837.05	8.1	5.36	4.62	99.14	117.63	81.29	6.02667	99.3533	XP_006478191.1(uncharacterized protein LOC102615724 [Citrus sinensis])	GO:0005737(cellular_component:cytoplasm); GO:0008080(molecular_function:N-acetyltransferase activity)				ENOG4111M9W(S:Function unknown)	ENOG4111M9W(Acetyltransferase (GNAT) family)	PF00583.26(Acetyltransf_1:Acetyltransferase (GNAT) family); PF13508.8(Acetyltransf_7:Acetyltransferase (GNAT) domain); PF13673.8(Acetyltransf_10:Acetyltransferase (GNAT) domain)
Cs_ont_8g000770	Cs_ont_8g000770	5320	0.21253	-2.23426	3.89746e-54	3.05751e-52	yes	down	1694.34	1818.86	2492.97	2151.91	1975.67	1680.13	5.09	4.51	6.2	22.84	20.78	19.18	5.26667	20.9333	XP_006488504.1(protein DAMAGED DNA-BINDING 2 [Citrus sinensis])	GO:0005634(cellular_component:nucleus); GO:0009411(biological_process:response to UV); GO:0003684(molecular_function:damaged DNA binding); GO:0080008(cellular_component:Cul4-RING E3 ubiquitin ligase complex); GO:0006281(biological_process:DNA repair)	K10140	DDB2	map04120(Ubiquitin mediated proteolysis); map03420(Nucleotide excision repair)	ENOG410ZSSH(L:Replication, recombination and repair)	ENOG410ZSSH(Damage-specific DNA binding protein 2, 48kDa)	PF00400.33(WD40:WD domain, G-beta repeat)	sp|Q6NQ88|DDB2_ARATH(Protein DAMAGED DNA-BINDING 2 OS=Arabidopsis thaliana OX=3702 GN=DDB2 PE=1 SV=1)
Cs_ont_5g011100	Cs_ont_5g011100	2295	0.121819	-3.03719	6.99962e-54	5.46959e-52	yes	down	277	298	278	521	545	398	2.21	1.98	1.84	15.61	16.01	12.73	2.01	14.7833	XP_006443945.1(pyruvate kinase isozyme A, chloroplastic [Citrus clementina])	GO:0005737(cellular_component:cytoplasm); GO:0030955(molecular_function:potassium ion binding); GO:0016301(molecular_function:kinase activity); GO:0009570(cellular_component:chloroplast stroma); GO:0000287(molecular_function:magnesium ion binding); GO:0004743(molecular_function:pyruvate kinase activity); GO:0006096(biological_process:glycolytic process)	K00873	PK, pyk	map00010(Glycolysis / Gluconeogenesis); map00230(Purine metabolism); map00620(Pyruvate metabolism)	COG0469(G:Carbohydrate transport and metabolism)	COG0469(Pyruvate kinase)	PF00224.22(PK:Pyruvate kinase, barrel domain); PF02887.17(PK_C:Pyruvate kinase, alpha/beta domain); PF03328.15(HpcH_HpaI:HpcH/HpaI aldolase/citrate lyase family)	sp|Q43117|KPYA_RICCO(Pyruvate kinase isozyme A, chloroplastic OS=Ricinus communis OX=3988 PE=1 SV=1)
Cs_ont_2g014810	Cs_ont_2g014810	1493	6.73809	2.75234	7.13478e-54	5.55342e-52	yes	up	7568	11172	11311	235	347	328	95.28	114.01	115.27	10.23	14.74	15.18	108.187	13.3833	XP_006492256.1(uncharacterized protein LOC102631122 [Citrus sinensis])					COG0071(O:Posttranslational modification, protein turnover, chaperones)	COG0071(response to heat)	PF00011.22(HSP20:Hsp20/alpha crystallin family); PF17886.2(ArsA_HSP20:HSP20-like domain found in ArsA)	sp|Q4UKR8|HSPC2_RICFE(Small heat shock protein C2 OS=Rickettsia felis (strain ATCC VR-1525 / URRWXCal2) OX=315456 GN=hspC2 PE=3 SV=1)
Cs_ont_9g025990	Cs_ont_9g025990	3144	0.247788	-2.01282	9.00773e-54	6.98397e-52	yes	down	1981.75	2576.58	2740.07	2230.95	2156.89	1672.48	10.19	10.95	11.53	37.78	35.96	30.43	10.89	34.7233	XP_006490426.1(SKP1-like protein 21 [Citrus sinensis])	GO:0005737(cellular_component:cytoplasm); GO:0097602(molecular_function:cullin family protein binding); GO:0005634(cellular_component:nucleus); GO:0031146(biological_process:SCF-dependent proteasomal ubiquitin-dependent protein catabolic process); GO:0016567(biological_process:protein ubiquitination); GO:0006511(biological_process:ubiquitin-dependent protein catabolic process)				COG5201(O:Posttranslational modification, protein turnover, chaperones)	COG5201(ubiquitin-dependent protein catabolic process)	PF01466.20(Skp1:Skp1 family, dimerisation domain); PF03931.16(Skp1_POZ:Skp1 family, tetramerisation domain)	sp|Q8LF97|ASK21_ARATH(SKP1-like protein 21 OS=Arabidopsis thaliana OX=3702 GN=ASK21 PE=2 SV=1)
Cs_ont_4g022350	Cs_ont_4g022350	981	0.216776	-2.20572	9.30842e-54	7.18913e-52	yes	down	12081	15096	14545	14805	14102	10976	222.01	223.03	213.74	927.29	867.18	723.73	219.593	839.4	XP_006474693.1(20 kDa chaperonin, chloroplastic [Citrus sinensis])	GO:0009535(cellular_component:chloroplast thylakoid membrane); GO:0048046(cellular_component:apoplast); GO:0009570(cellular_component:chloroplast stroma); GO:0009536(cellular_component:plastid); GO:0006457(biological_process:protein folding); GO:0046914(molecular_function:transition metal ion binding); GO:0009941(cellular_component:chloroplast envelope); GO:1901671(biological_process:positive reg…	K04078	groES, HSPE1		COG0234(O:Posttranslational modification, protein turnover, chaperones)	COG0234(Binds to cpn60 in the presence of Mg-ATP and suppresses the ATPase activity of the latter (By similarity))	PF00166.22(Cpn10:Chaperonin 10 Kd subunit)	sp|O65282|CH20_ARATH(20 kDa chaperonin, chloroplastic OS=Arabidopsis thaliana OX=3702 GN=CPN20 PE=1 SV=2)
Cs_ont_5g041580	Cs_ont_5g041580	1760	0.455127	-1.13566	1.14454e-53	8.80542e-52	yes	down	9120	10898	12005	4971	4970	4566	89.97	86.21	94.82	166.63	162.6	164.48	90.3333	164.57	XP_006477263.1(FAM10 family protein At4g22670 [Citrus sinensis])	GO:0031072(molecular_function:heat shock protein binding); GO:0005829(cellular_component:cytosol); GO:0065003(biological_process:macromolecular complex assembly); GO:0051085(biological_process:chaperone mediated protein folding requiring cofactor); GO:0046686(biological_process:response to cadmium ion); GO:0046983(molecular_function:protein dimerization activity); GO:0061077(biological_process:ch…	K09560	ST13		ENOG410XR19(S:Function unknown)	ENOG410XR19(suppression of tumorigenicity 13 (colon carcinoma) (Hsp70 interacting protein))	PF18253.2(HipN:Hsp70-interacting protein N N-terminal domain); PF17830.2(STI1:STI1 domain); PF07719.18(TPR_2:Tetratricopeptide repeat); PF00515.29(TPR_1:Tetratricopeptide repeat); PF13371.7(TPR_9:Tetratricopeptide repeat); PF13181.7(TPR_8:Tetratricopeptide repeat)	sp|Q93YR3|F10AL_ARATH(FAM10 family protein At4g22670 OS=Arabidopsis thaliana OX=3702 GN=At4g22670 PE=1 SV=1)
Cs_ont_5g046090	Cs_ont_5g046090	4604	0.358485	-1.48001	2.17747e-53	1.66878e-51	yes	down	4147	5683	6837	3099	3211	3151	14.95	16.93	20.34	39.3	40.29	42.96	17.4067	40.85	XP_024955276.1(U-box domain-containing protein 19-like [Citrus sinensis])	GO:0005737(cellular_component:cytoplasm); GO:0005634(cellular_component:nucleus); GO:0008541(cellular_component:proteasome regulatory particle, lid subcomplex); GO:0043248(biological_process:proteasome assembly); GO:0004842(molecular_function:ubiquitin-protein transferase activity); GO:0016021(cellular_component:integral component of membrane); GO:0006406(biological_process:mRNA export from nucle…				ENOG410YFDU(S:Function unknown); ENOG410YCUS(O:Posttranslational modification, protein turnover, chaperones)	ENOG410YFDU(Ubox domain-containing protein); ENOG410YCUS(Ubox domain-containing protein)	PF04564.16(U-box:U-box domain); PF00514.24(Arm:Armadillo/beta-catenin-like repeat); PF03224.15(V-ATPase_H_N:V-ATPase subunit H); PF04826.14(Arm_2:Armadillo-like); PF11789.9(zf-Nse:Zinc-finger of the MIZ type in Nse subunit)	sp|O80742|PUB19_ARATH(U-box domain-containing protein 19 OS=Arabidopsis thaliana OX=3702 GN=PUB19 PE=2 SV=1)
Cs_ont_5g040350	Cs_ont_5g040350	1053	13.5304	3.75814	2.39158e-53	1.82585e-51	yes	up	2362.5	2853.88	2290.32	35.02	46.38	34.87	46.01	44.37	35.37	2.32	3	2.43	41.9167	2.58333	XP_006477432.1(bifunctional UDP-glucose 4-epimerase and UDP-xylose 4-epimerase 1-like [Citrus sinensis])	GO:0019388(biological_process:galactose catabolic process); GO:0006012(biological_process:galactose metabolic process); GO:0033499(biological_process:galactose catabolic process via UDP-galactose); GO:0003978(molecular_function:UDP-glucose 4-epimerase activity); GO:0005829(cellular_component:cytosol)	K01784	galE, GALE	map00520(Amino sugar and nucleotide sugar metabolism); map00052(Galactose metabolism)	COG1087(M:Cell wall/membrane/envelope biogenesis)	COG1087(udp-glucose 4-epimerase)	PF16363.6(GDP_Man_Dehyd:GDP-mannose 4,6 dehydratase); PF01370.22(Epimerase:NAD dependent epimerase/dehydratase family); PF02719.16(Polysacc_synt_2:Polysaccharide biosynthesis protein); PF01073.20(3Beta_HSD:3-beta hydroxysteroid dehydrogenase/isomerase family); PF04321.18(RmlD_sub_bind:RmlD substrate binding domain); PF00106.26(adh_short:short chain dehydrogenase); PF13460.7(NAD_binding_10:NAD(P)H…	sp|Q42605|UGE1_ARATH(Bifunctional UDP-glucose 4-epimerase and UDP-xylose 4-epimerase 1 OS=Arabidopsis thaliana OX=3702 GN=UGE1 PE=1 SV=2)
Cs_ont_7g001460	Cs_ont_7g001460	1826	8.32145	3.05684	4.24035e-53	3.22493e-51	yes	up	1323.41	2131.06	2337.83	46.41	50.07	45.2	33.76	43.1	46.91	3.98	4.31	4.03	41.2567	4.10667	XP_006435736.1(protein EARLY FLOWERING 4 [Citrus clementina])	GO:0048573(biological_process:photoperiodism, flowering); GO:0080167(biological_process:response to karrikin); GO:0005634(cellular_component:nucleus); GO:0042753(biological_process:positive regulation of circadian rhythm); GO:0009649(biological_process:entrainment of circadian clock); GO:0010017(biological_process:red or far-red light signaling pathway); GO:0010114(biological_process:response to …				ENOG410Y56Z(S:Function unknown)	ENOG410Y56Z(early flowering)	PF07011.12(Elf4:Early Flowering 4 domain)	sp|O04211|ELF4_ARATH(Protein EARLY FLOWERING 4 OS=Arabidopsis thaliana OX=3702 GN=ELF4 PE=1 SV=1)
Cs_ont_6g007840	Cs_ont_6g007840	3961	0.215735	-2.21267	4.52463e-53	3.42805e-51	yes	down	2859	2970	3680	2944	3498	2682	26.85	23.49	28.61	104.9	120.34	100.99	26.3167	108.743	KAF4384107.1(hypothetical protein G4B88_031003 [Cannabis sativa])	GO:0022857(molecular_function:transmembrane transporter activity); GO:0016021(cellular_component:integral component of membrane)				COG0697(E:Amino acid transport and metabolism); COG0697(G:Carbohydrate transport and metabolism)	COG0697(membrane); COG0697(membrane)	PF06027.13(SLC35F:Solute carrier family 35); PF00892.21(EamA:EamA-like transporter family); PF08627.11(CRT-like:CRT-like, chloroquine-resistance transporter-like); PF08449.12(UAA:UAA transporter family)	sp|Q5T1Q4|S35F1_HUMAN(Solute carrier family 35 member F1 OS=Homo sapiens OX=9606 GN=SLC35F1 PE=1 SV=2)
Cs_ont_5g004350	Cs_ont_5g004350	3570	0.254448	-1.97456	4.91167e-53	3.70719e-51	yes	down	16924	23548	22212	17204	19011	14521	153.82	174.39	164.14	560.16	607.7	502.39	164.117	556.75	KAB5527188.1(hypothetical protein DKX38_021035 [Salix brachista])	GO:0005975(biological_process:carbohydrate metabolic process); GO:0016021(cellular_component:integral component of membrane); GO:0003677(molecular_function:DNA binding); GO:0008061(molecular_function:chitin binding); GO:0000786(cellular_component:nucleosome); GO:0046982(molecular_function:protein heterodimerization activity); GO:0005634(cellular_component:nucleus)	K17525	CHID1		ENOG410XQB6(G:Carbohydrate transport and metabolism)	ENOG410XQB6(Chitinase domain containing 1)	PF00125.25(Histone:Core histone H2A/H2B/H3/H4); PF00704.29(Glyco_hydro_18:Glycosyl hydrolases family 18); PF13041.7(PPR_2:PPR repeat family)	sp|Q9M158|STR4_ARATH(Rhodanese-like domain-containing protein 4, chloroplastic OS=Arabidopsis thaliana OX=3702 GN=STR4 PE=1 SV=2)
Cs_ont_9g004400	Cs_ont_9g004400	714	0.234091	-2.09486	1.07289e-52	8.06734e-51	yes	down	302.26	349.44	416.18	317.31	341.51	279.36	5.41	5.01	5.93	19.37	20.41	17.99	5.45	19.2567	XP_015389058.1(endo-1,3;1,4-beta-D-glucanase-like isoform X1 [Citrus sinensis])	GO:0016787(molecular_function:hydrolase activity)						PF01738.19(DLH:Dienelactone hydrolase family)	sp|Q9ZT66|E134_MAIZE(Endo-1,3;1,4-beta-D-glucanase OS=Zea mays OX=4577 PE=1 SV=1)
Cs_ont_6g000600	Cs_ont_6g000600	1362	0.337502	-1.56703	1.4373e-52	1.07668e-50	yes	down	2672.93	3541.23	3688.55	2042.56	2204.85	1782.63	15.66	16.75	15.96	63.11	67.33	54.53	16.1233	61.6567	XP_006482703.1(uncharacterized protein LOC102619721 [Citrus sinensis])	GO:0016874(molecular_function:ligase activity)				ENOG410XNS0(S:Function unknown)	ENOG410XNS0(-)	PF14234.7(DUF4336:Domain of unknown function (DUF4336))
Cs_ont_5g001150	Cs_ont_5g001150	811	0.188889	-2.40439	1.58492e-52	1.18281e-50	yes	down	195	299	281	275	263	301	5.49	6.6	6.15	25.86	24.04	29.48	6.08	26.46	XP_006490840.1(uncharacterized protein LOC102629142 [Citrus sinensis])	GO:0016021(cellular_component:integral component of membrane)				ENOG410YYS8(S:Function unknown)	ENOG410YYS8(-)
Cs_ont_1g005680	Cs_ont_1g005680	2058	0.107439	-3.21841	2.84219e-52	2.11319e-50	yes	down	167.58	334.24	353.22	528	604.5	469.12	1.67	2.38	2.25	15.19	15.99	14.41	2.1	15.1967	XP_006465071.1(NAC domain-containing protein 7-like [Citrus sinensis])	GO:0006355(biological_process:regulation of transcription, DNA-templated); GO:0005634(cellular_component:nucleus); GO:0003677(molecular_function:DNA binding)						PF02365.16(NAM:No apical meristem (NAM) protein)	sp|O65508|NAC76_ARATH(NAC domain-containing protein 76 OS=Arabidopsis thaliana OX=3702 GN=NAC076 PE=1 SV=1)
Cs_ont_4g002410	Cs_ont_4g002410	1544	7.63859	2.93331	3.00493e-52	2.22588e-50	yes	up	8794.61	13940	14159.9	259.03	329.48	391.98	105	135.04	136.59	10.7	13.37	17.22	125.543	13.7633	XP_006483367.1(uncharacterized protein LOC102622775 [Citrus sinensis])					ENOG41117EX(S:Function unknown)	ENOG41117EX(-)	PF13431.7(TPR_17:Tetratricopeptide repeat); PF14559.7(TPR_19:Tetratricopeptide repeat)
Cs_ont_7g016590	Cs_ont_7g016590	4961	0.0271093	-5.20507	3.36614e-52	2.48421e-50	yes	down	2466	2833	2958	10447	25173	27243	8.2	7.77	8.12	121.19	291.33	342.85	8.03	251.79	ESR50570.1(hypothetical protein CICLE_v10030540mg [Citrus clementina])	GO:0006952(biological_process:defense response); GO:0005524(molecular_function:ATP binding); GO:0043531(molecular_function:ADP binding)				COG4886(S:Function unknown)	COG4886(leucine Rich Repeat)	PF00931.23(NB-ARC:NB-ARC domain); PF18052.2(Rx_N:Rx N-terminal domain); PF13855.7(LRR_8:Leucine rich repeat); PF12799.8(LRR_4:Leucine Rich repeats (2 copies)); PF13191.7(AAA_16:AAA ATPase domain)	sp|Q7XA40|RGA3_SOLBU(Putative disease resistance protein RGA3 OS=Solanum bulbocastanum OX=147425 GN=RGA3 PE=2 SV=2)
Cs_ont_5g047050	Cs_ont_5g047050	3450	0.198881	-2.33003	3.52495e-52	2.59181e-50	yes	down	1994	2827	2800	2175	2992	2683	9.56	11.17	11.04	36.6	49.8	48.48	10.59	44.96	XP_006476670.1(pentatricopeptide repeat-containing protein At1g74750 isoform X2 [Citrus sinensis])					ENOG410Z7Z7(S:Function unknown)	ENOG410Z7Z7(Pentatricopeptide repeat-containing protein)	PF13041.7(PPR_2:PPR repeat family); PF12854.8(PPR_1:PPR repeat); PF01535.21(PPR:PPR repeat); PF13812.7(PPR_3:Pentatricopeptide repeat domain); PF17177.5(PPR_long:Pentacotripeptide-repeat region of PRORP)	sp|Q9SSF9|PP123_ARATH(Pentatricopeptide repeat-containing protein At1g74750 OS=Arabidopsis thaliana OX=3702 GN=At1g74750 PE=2 SV=1)
Cs_ont_8g002910	Cs_ont_8g002910	2223	0.0376366	-4.73172	1.56969e-51	1.14992e-49	yes	down	3638.56	3226.73	2590	12038.9	21337.5	20157.2	26.29	18.95	15.32	299.21	525.29	539.95	20.1867	454.817	XP_006424799.1(heat shock cognate 70 kDa protein 2 [Citrus clementina])	GO:0005524(molecular_function:ATP binding)	K03283	HSPA1s	map04144(Endocytosis); map04141(Protein processing in endoplasmic reticulum); map03040(Spliceosome)	COG0443(O:Posttranslational modification, protein turnover, chaperones)	COG0443(Heat shock protein)	PF00012.21(HSP70:Hsp70 protein); PF06723.14(MreB_Mbl:MreB/Mbl protein)	sp|P09189|HSP7C_PETHY(Heat shock cognate 70 kDa protein OS=Petunia hybrida OX=4102 GN=HSP70 PE=2 SV=1)
Cs_ont_7g002770	Cs_ont_7g002770	2937	0.320893	-1.63984	2.45666e-51	1.79309e-49	yes	down	2872.08	3847.47	4898.04	2490.93	2505.57	2363.11	15.3	16.76	21.3	46.51	46.09	47.56	17.7867	46.72	XP_006435884.1(potassium transporter 2 [Citrus clementina])	GO:0006813(biological_process:potassium ion transport); GO:0016021(cellular_component:integral component of membrane); GO:0016020(cellular_component:membrane); GO:0015079(molecular_function:potassium ion transmembrane transporter activity); GO:0005886(cellular_component:plasma membrane)	K03549	kup		COG3158(P:Inorganic ion transport and metabolism)	COG3158(Transport of potassium into the cell (By similarity))	PF02705.17(K_trans:K+ potassium transporter)	sp|O22881|POT2_ARATH(Potassium transporter 2 OS=Arabidopsis thaliana OX=3702 GN=POT2 PE=1 SV=2)
Cs_ont_3g022920	Cs_ont_3g022920	1699	0.197517	-2.33995	3.82311e-51	2.78027e-49	yes	down	916.65	869.96	1285.33	1101.47	1060.91	1043.23	9.79	7.55	11.12	40.72	38.62	41.08	9.48667	40.14	XP_006471280.1(3-oxo-Delta(4,5)-steroid 5-beta-reductase-like [Citrus sinensis])		K22419	VEP1				PF01370.22(Epimerase:NAD dependent epimerase/dehydratase family)	sp|Q9STX2|VEP1_ARATH(3-oxo-Delta(4,5)-steroid 5-beta-reductase OS=Arabidopsis thaliana OX=3702 GN=VEP1 PE=1 SV=1)
Cs_ont_6g014990	Cs_ont_6g014990	1191	0.0297961	-5.06873	4.18398e-51	3.03163e-49	yes	down	2382	5822	8056	46162	35025	26246	39.45	77.44	106.53	2614.19	1944.31	1570.85	74.4733	2043.12	XP_006429357.1(chlorophyll a-b binding protein CP29.1, chloroplastic [Citrus clementina])	GO:0009535(cellular_component:chloroplast thylakoid membrane); GO:0009941(cellular_component:chloroplast envelope); GO:0016168(molecular_function:chlorophyll binding); GO:0009522(cellular_component:photosystem I); GO:0009523(cellular_component:photosystem II); GO:0016021(cellular_component:integral component of membrane); GO:0010287(cellular_component:plastoglobule); GO:0018298(biological_process…	K08915	LHCB4	map00196(Photosynthesis - antenna proteins)	ENOG410YYUX(I:Lipid transport and metabolism)	ENOG410YYUX(Chlorophyll A-B binding protein)	PF00504.22(Chloroa_b-bind:Chlorophyll A-B binding protein)	sp|Q07473|CB4A_ARATH(Chlorophyll a-b binding protein CP29.1, chloroplastic OS=Arabidopsis thaliana OX=3702 GN=LHCB4.1 PE=1 SV=1)
Cs_ont_7g023020	Cs_ont_7g023020	675	0.118454	-3.0776	7.56678e-51	5.46288e-49	yes	down	105.69	208.41	204.24	291.58	276.08	315.48	3.98	6.03	5.83	35.9	32.83	40	5.28	36.2433	XP_006484020.1(small heat shock protein, chloroplastic-like [Citrus sinensis])		K13993	HSP20	map04141(Protein processing in endoplasmic reticulum)	COG0071(O:Posttranslational modification, protein turnover, chaperones)	COG0071(response to heat)	PF00011.22(HSP20:Hsp20/alpha crystallin family); PF17886.2(ArsA_HSP20:HSP20-like domain found in ArsA)	sp|P31170|HS25P_ARATH(Heat shock protein 21, chloroplastic OS=Arabidopsis thaliana OX=3702 GN=HSP21 PE=1 SV=1)
Cs_ont_1g009610	Cs_ont_1g009610	474	0.0553946	-4.17411	9.6831e-51	6.96554e-49	yes	down	36.24	39.06	40	108.55	159.88	159.87	2.67	2.08	2.08	24.58	34.23	35.9	2.27667	31.57	XP_006446378.1(NDR1/HIN1-like protein 13 [Citrus clementina])	GO:0016021(cellular_component:integral component of membrane)						PF03168.14(LEA_2:Late embryogenesis abundant protein)	sp|Q9ZVD2|NHL13_ARATH(NDR1/HIN1-like protein 13 OS=Arabidopsis thaliana OX=3702 GN=NHL13 PE=2 SV=1)
Cs_ont_5g044290	Cs_ont_5g044290	1737	0.38758	-1.36744	1.21781e-50	8.72878e-49	yes	down	55380.1	72143.4	89164.9	37772.4	37599.9	38546.5	572.22	606.93	747.31	1353.54	1325.41	1470.99	642.153	1383.31	XP_006476982.1(glyceraldehyde-3-phosphate dehydrogenase GAPC1, cytosolic isoform X1 [Citrus sinensis])	GO:0051287(molecular_function:NAD binding); GO:0050661(molecular_function:NADP binding); GO:0006006(biological_process:glucose metabolic process); GO:0016620(molecular_function:oxidoreductase activity, acting on the aldehyde or oxo group of donors, NAD or NADP as acceptor)	K00134	GAPDH, gapA	map00010(Glycolysis / Gluconeogenesis); map00710(Carbon fixation in photosynthetic organisms)	COG0057(G:Carbohydrate transport and metabolism)	COG0057(glyceraldehyde3phosphate dehydrogenase)	PF02800.21(Gp_dh_C:Glyceraldehyde 3-phosphate dehydrogenase, C-terminal domain); PF00044.25(Gp_dh_N:Glyceraldehyde 3-phosphate dehydrogenase, NAD binding domain); PF01113.21(DapB_N:Dihydrodipicolinate reductase, N-terminus)	sp|P34783|G3P_ATRNU(Glyceraldehyde-3-phosphate dehydrogenase OS=Atriplex nummularia OX=3553 PE=2 SV=1)
Cs_ont_4g024300	Cs_ont_4g024300	2220	0.155845	-2.68181	1.29435e-50	9.24414e-49	yes	down	350.14	603.07	625.66	717.57	767.64	569.19	2.93	4.01	4.18	20.38	22.21	17.69	3.70667	20.0933	XP_006453121.1(probable anion transporter 6, chloroplastic isoform X1 [Citrus clementina])	GO:0022857(molecular_function:transmembrane transporter activity); GO:0016021(cellular_component:integral component of membrane)	K08193	SLC17A		ENOG410XPWC(G:Carbohydrate transport and metabolism)	ENOG410XPWC(solute carrier family 17)	PF07690.17(MFS_1:Major Facilitator Superfamily); PF00083.25(Sugar_tr:Sugar (and other) transporter)	sp|Q3E9A0|ANTR6_ARATH(Probable anion transporter 6, chloroplastic OS=Arabidopsis thaliana OX=3702 GN=ANTR6 PE=2 SV=1)
Cs_ont_8g007130	Cs_ont_8g007130	1898	0.268493	-1.89705	4.99971e-50	3.55801e-48	yes	down	1250	1928	1866	1405	1293	1142	11.37	14.14	13.54	44.2	39.84	37.72	13.0167	40.5867	XP_006471407.1(probable 2-carboxy-D-arabinitol-1-phosphatase [Citrus sinensis])	GO:0005737(cellular_component:cytoplasm); GO:0003824(molecular_function:catalytic activity); GO:0016791(molecular_function:phosphatase activity)	K22200	E3.1.3.63		COG0406(G:Carbohydrate transport and metabolism)	COG0406(Phosphoglycerate mutase)	PF00300.23(His_Phos_1:Histidine phosphatase superfamily (branch 1))	sp|Q9FNJ9|CA1P_ARATH(Probable 2-carboxy-D-arabinitol-1-phosphatase OS=Arabidopsis thaliana OX=3702 GN=At5g22620 PE=1 SV=1)
Cs_ont_1g028830	Cs_ont_1g028830	979	0.105739	-3.24141	5.15178e-50	3.65318e-48	yes	down	554	865	883	1072	1683	1669	11.91	14.79	14.98	78.02	119.64	127.56	13.8933	108.407	ESR38599.1(hypothetical protein CICLE_v10026501mg [Citrus clementina])	GO:0033743(molecular_function:peptide-methionine (R)-S-oxide reductase activity)				ENOG4111ZNT(S:Function unknown)	ENOG4111ZNT(-)	PF01641.19(SelR:SelR domain)
Cs_ont_6g000890	Cs_ont_6g000890	1919	19.654	4.29675	7.08094e-50	5.00336e-48	yes	up	1378	1722	1536	13	24	12	16.84	16.41	14.51	0.68	1.15	0.62	15.92	0.816667	XP_006482627.1(NAC domain-containing protein 100 [Citrus sinensis])	GO:0006355(biological_process:regulation of transcription, DNA-templated); GO:0005634(cellular_component:nucleus); GO:0003677(molecular_function:DNA binding)						PF02365.16(NAM:No apical meristem (NAM) protein)	sp|Q9FLJ2|NC100_ARATH(NAC domain-containing protein 100 OS=Arabidopsis thaliana OX=3702 GN=NAC100 PE=2 SV=1)
Cs_ont_5g024690	Cs_ont_5g024690	1339	0.0749775	-3.7374	7.68425e-50	5.41047e-48	yes	down	104	146	160	260	457	399	1.48	1.68	1.83	12.75	22	20.74	1.66333	18.4967	XP_006441807.2(ethylene-responsive transcription factor ERF023 [Citrus clementina])	GO:0003700(molecular_function:transcription factor activity, sequence-specific DNA binding); GO:0005634(cellular_component:nucleus); GO:0003677(molecular_function:DNA binding)	K09286	EREBP		ENOG4111AQ4(S:Function unknown)	ENOG4111AQ4(AP2)	PF00847.21(AP2:AP2 domain)	sp|Q1ECI2|ERF23_ARATH(Ethylene-responsive transcription factor ERF023 OS=Arabidopsis thaliana OX=3702 GN=ERF023 PE=2 SV=1)
Cs_ont_8g000070	Cs_ont_8g000070	1107	571.522	9.15866	9.06395e-50	6.35944e-48	yes	up	3752	6118	7118	4	1	1	66	86.26	99.73	0.24	0.06	0.06	83.9967	0.12	XP_006488582.1(zinc finger protein CONSTANS-LIKE 6 [Citrus sinensis])	GO:0006355(biological_process:regulation of transcription, DNA-templated); GO:0005634(cellular_component:nucleus); GO:0016758(molecular_function:transferase activity, transferring hexosyl groups)				COG5641(K:Transcription)	COG5641(Transcription factor)	PF06203.15(CCT:CCT motif)	sp|Q9LU68|CIA2_ARATH(Protein CHLOROPLAST IMPORT APPARATUS 2 OS=Arabidopsis thaliana OX=3702 GN=CIA2 PE=1 SV=1)
Cs_ont_5g005940	Cs_ont_5g005940	2455	0.365639	-1.45151	1.22765e-49	8.58324e-48	yes	down	915	1071	1198	603	622	570	6.41	6.18	6.88	14.73	15.11	14.98	6.49	14.94	XP_006444640.1(protein ABC transporter 1, mitochondrial [Citrus clementina])	GO:0015996(biological_process:chlorophyll catabolic process); GO:0006744(biological_process:ubiquinone biosynthetic process); GO:0010224(biological_process:response to UV-B); GO:0016301(molecular_function:kinase activity)	K08869	ADCK, ABC1		COG0661(S:Function unknown)	COG0661(Required, probably indirectly, for the hydroxylation of 2-octaprenylphenol to 2-octaprenyl-6-hydroxy-phenol, the fourth step in ubiquinone biosynthesis (By similarity))	PF03109.17(ABC1:ABC1 family)	sp|Q9SBB2|ABC1_ARATH(Protein ABC transporter 1, mitochondrial OS=Arabidopsis thaliana OX=3702 GN=ABC1 PE=2 SV=1)
Cs_ont_9g002550	Cs_ont_9g002550	1652	0.0817513	-3.61261	1.33765e-49	9.31957e-48	yes	down	893	1228	1238	1941	2841	3617	9.86	11.02	11.06	74.14	106.82	147.1	10.6467	109.353	XP_006419513.1(RING-H2 finger protein ATL2 [Citrus clementina])	GO:0016567(biological_process:protein ubiquitination); GO:0016021(cellular_component:integral component of membrane)				ENOG41121N2(O:Posttranslational modification, protein turnover, chaperones)	ENOG41121N2(zinc ion binding)	PF13639.7(zf-RING_2:Ring finger domain); PF17123.6(zf-RING_11:RING-like zinc finger); PF12678.8(zf-rbx1:RING-H2 zinc finger domain); PF13923.7(zf-C3HC4_2:Zinc finger, C3HC4 type (RING finger)); PF00097.26(zf-C3HC4:Zinc finger, C3HC4 type (RING finger)); PF13920.7(zf-C3HC4_3:Zinc finger, C3HC4 type (RING finger)); PF13445.7(zf-RING_UBOX:RING-type zinc-finger); PF14634.7(zf-RING_5:zinc-RING finger …	sp|Q8L9T5|ATL2_ARATH(RING-H2 finger protein ATL2 OS=Arabidopsis thaliana OX=3702 GN=ATL2 PE=2 SV=2)
Cs_ont_7g001990	Cs_ont_7g001990	1914	0.276873	-1.8527	1.40313e-49	9.74175e-48	yes	down	5835	6649	7818	5267	5579	4288	58.9	54.61	63.92	184.46	192.53	160.25	59.1433	179.08	XP_006435805.2(ferritin-3, chloroplastic [Citrus clementina])	GO:0005737(cellular_component:cytoplasm); GO:0006879(biological_process:cellular iron ion homeostasis); GO:0004322(molecular_function:ferroxidase activity); GO:0006880(biological_process:intracellular sequestering of iron ion); GO:0005623(cellular_component:cell); GO:0008198(molecular_function:ferrous iron binding); GO:0008199(molecular_function:ferric iron binding); GO:0006826(biological_process…	K00522	FTH1		COG1528(P:Inorganic ion transport and metabolism); ENOG410Y5ZV(P:Inorganic ion transport and metabolism)	COG1528(Stores iron in a soluble, non-toxic, readily available form. Important for iron homeostasis (By similarity)); ENOG410Y5ZV(Stores iron in a soluble, non-toxic, readily available form. Important for iron homeostasis (By similarity))	PF00210.25(Ferritin:Ferritin-like domain)	sp|Q948P6|FRI3_SOYBN(Ferritin-3, chloroplastic OS=Glycine max OX=3847 PE=2 SV=1)
Cs_ont_4g023920	Cs_ont_4g023920	681	0.216711	-2.20616	1.64284e-49	1.13664e-47	yes	down	905.83	1343.46	1081.99	1117.91	1050.56	1002.27	33.58	38.33	30.49	135.79	123.3	125.45	34.1333	128.18	XP_006453079.1(calmodulin-like protein 7 [Citrus clementina])	GO:0016021(cellular_component:integral component of membrane); GO:0005509(molecular_function:calcium ion binding)				COG5126(D:Cell cycle control, cell division, chromosome partitioning); COG5126(T:Signal transduction mechanisms); COG5126(Z:Cytoskeleton)	COG5126(Calcium-binding protein); COG5126(Calcium-binding protein); COG5126(Calcium-binding protein)	PF00036.33(EF-hand_1:EF hand); PF13499.7(EF-hand_7:EF-hand domain pair); PF13202.7(EF-hand_5:EF hand); PF13405.7(EF-hand_6:EF-hand domain); PF13833.7(EF-hand_8:EF-hand domain pair); PF14658.7(EF-hand_9:EF-hand domain); PF10591.10(SPARC_Ca_bdg:Secreted protein acidic and rich in cysteine Ca binding region)	sp|Q9SU00|CML2_ARATH(Calmodulin-like protein 2 OS=Arabidopsis thaliana OX=3702 GN=CML2 PE=2 SV=1)
Cs_ont_2g027580	Cs_ont_2g027580	1029	0.112934	-3.14645	1.81765e-49	1.25323e-47	yes	down	970.32	1600.02	1818.53	1991.69	3092.29	2757.44	11.89	17.02	18.48	91.07	135.28	131.82	15.7967	119.39	XP_006470162.1(dnaJ homolog subfamily B member 13 [Citrus sinensis])	GO:0006457(biological_process:protein folding); GO:0051082(molecular_function:unfolded protein binding)	K09510	DNAJB4		COG0484(O:Posttranslational modification, protein turnover, chaperones)	COG0484(ATP binding to DnaK triggers the release of the substrate protein, thus completing the reaction cycle. Several rounds of ATP-dependent interactions between DnaJ, DnaK and GrpE are required for fully efficient folding. Also involved, together with DnaK and GrpE, in the DNA replication of plasmids through activation of initiation proteins (By similarity))	PF01556.19(DnaJ_C:DnaJ C terminal domain); PF00226.32(DnaJ:DnaJ domain)	sp|Q9QYJ3|DNJB1_MOUSE(DnaJ homolog subfamily B member 1 OS=Mus musculus OX=10090 GN=Dnajb1 PE=1 SV=3)
Cs_ont_3g015940	Cs_ont_3g015940	972	0.307479	-1.70144	1.97046e-49	1.35391e-47	yes	down	1316.46	1835.81	2125.58	1145.39	1289.1	1065.74	14.87	17.24	19.93	48.79	52.49	49.08	17.3467	50.12	XP_006433357.1(non-functional pseudokinase ZED1 [Citrus clementina])	GO:0006468(biological_process:protein phosphorylation); GO:0004672(molecular_function:protein kinase activity); GO:0004674(molecular_function:protein serine/threonine kinase activity); GO:0007166(biological_process:cell surface receptor signaling pathway); GO:0005886(cellular_component:plasma membrane); GO:0005524(molecular_function:ATP binding)						PF07714.18(PK_Tyr_Ser-Thr:Protein tyrosine and serine/threonine kinase); PF00069.26(Pkinase:Protein kinase domain)	sp|Q7X8C5|WAKLB_ARATH(Wall-associated receptor kinase-like 2 OS=Arabidopsis thaliana OX=3702 GN=WAKL2 PE=2 SV=1)
Cs_ont_3g012310	Cs_ont_3g012310	795	3.03174	1.60015	2.09602e-49	1.43524e-47	yes	up	3541.72	5002.14	4838.79	307	304.71	294	23.89	27.91	26.81	7.08	7.82	7.12	26.2033	7.34	XP_024951580.1(MADS-box transcription factor 23-like isoform X2 [Citrus sinensis])	GO:0003700(molecular_function:transcription factor activity, sequence-specific DNA binding); GO:0005634(cellular_component:nucleus)	K09264	K09264		COG5068(K:Transcription)	COG5068(Transcription factor)	PF01486.18(K-box:K-box region)	sp|A2RVQ5|AGL16_ARATH(Agamous-like MADS-box protein AGL16 OS=Arabidopsis thaliana OX=3702 GN=AGL16 PE=1 SV=1)
Cs_ont_4g006990	Cs_ont_4g006990	1100	0.518414	-0.947823	2.7259e-49	1.86015e-47	no	down	3240.89	4151.06	4615.25	1600	1596.99	1554.35	57.1	58.93	65.07	96.35	93.5	98.94	60.3667	96.2633	ESR64287.1(hypothetical protein CICLE_v10008889mg [Citrus clementina])	GO:0016021(cellular_component:integral component of membrane); GO:0016020(cellular_component:membrane)				ENOG410XQMT(S:Function unknown)	ENOG410XQMT(Transmembrane protein 19)	PF01940.17(DUF92:Integral membrane protein DUF92)	sp|Q0WP96|PGR_ARATH(Protein PGR OS=Arabidopsis thaliana OX=3702 GN=PGR PE=2 SV=1)
Cs_ont_4g001930	Cs_ont_4g001930	2106	0.0186078	-5.74795	2.88825e-49	1.96421e-47	yes	down	134	115.04	166	801	1445	2354	1.11	0.78	1.12	23.17	41.23	72.77	1.00333	45.7233	XP_006483427.1(uncharacterized protein LOC102614356 [Citrus sinensis])					ENOG410ZDRM(S:Function unknown); ENOG4111C6W(S:Function unknown)	ENOG410ZDRM(-); ENOG4111C6W(-)
Cs_ont_2g004590	Cs_ont_2g004590	1034	0.329432	-1.60195	3.73414e-49	2.53083e-47	yes	down	862	1025	1308	690	661	635	17.21	16.32	20.67	46.76	43.8	45.28	18.0667	45.28	XP_006467745.1(uncharacterized protein At4g28440 [Citrus sinensis])		K07466	RFA1, RPA1, rpa	map03430(Mismatch repair); map03440(Homologous recombination); map03420(Nucleotide excision repair); map03030(DNA replication)	ENOG4111IKT(S:Function unknown)	ENOG4111IKT(DNA-binding protein-related)		sp|O49453|Y4844_ARATH(Uncharacterized protein At4g28440 OS=Arabidopsis thaliana OX=3702 GN=At4g28440 PE=1 SV=1)
Cs_ont_3g027300	Cs_ont_3g027300	1419	82.2623	6.36216	4.2991e-49	2.90386e-47	yes	up	1991	4261	6756	12	7	12	24.86	42.28	68.87	0.56	0.32	0.55	45.3367	0.476667	XP_006471097.1(glutelin type-D 1-like isoform X1 [Citrus sinensis])	GO:0045735(molecular_function:nutrient reservoir activity)				ENOG41115JH(S:Function unknown)	ENOG41115JH(globulin seed storage protein 2-like)	PF00190.23(Cupin_1:Cupin); PF07883.12(Cupin_2:Cupin domain)	sp|A0A222NNM9|COS1_COCNU(Cocosin 1 OS=Cocos nucifera OX=13894 GN=COS-1 PE=1 SV=1)
Cs_ont_7g012060	Cs_ont_7g012060	4336	5.35053	2.41968	5.71793e-49	3.84917e-47	yes	up	1230.1	1611.6	1632.7	60.59	50.61	60.46	4.56	4.92	4.98	0.8	0.66	0.86	4.82	0.773333	XP_006436815.1(putative pentatricopeptide repeat-containing protein At5g37570 [Citrus clementina])	GO:0043231(cellular_component:intracellular membrane-bounded organelle); GO:0009451(biological_process:RNA modification)				ENOG410Z7Z7(S:Function unknown)	ENOG410Z7Z7(Pentatricopeptide repeat-containing protein)	PF01357.22(Expansin_C:Expansin C-terminal domain); PF03330.19(DPBB_1:Lytic transglycolase)	sp|Q850K7|EXLB1_ORYSJ(Expansin-like B1 OS=Oryza sativa subsp. japonica OX=39947 GN=EXLB1 PE=2 SV=2)
Cs_ont_7g026570	Cs_ont_7g026570	2097	0.0228473	-5.45183	1.0626e-48	7.12905e-47	yes	down	235.2	157.44	150.56	1074.75	1904.05	2126.28	1.96	1.07	1.02	31.24	54.59	66.04	1.35	50.6233	XP_006483145.1(protein HOTHEAD [Citrus sinensis])	GO:0050660(molecular_function:flavin adenine dinucleotide binding); GO:0016614(molecular_function:oxidoreductase activity, acting on CH-OH group of donors); GO:0005829(cellular_component:cytosol); GO:0051865(biological_process:protein autoubiquitination); GO:0071629(biological_process:cytoplasm-associated proteasomal ubiquitin-dependent protein catabolic process); GO:0051787(molecular_function:mi…				COG2303(E:Amino acid transport and metabolism)	COG2303(oxidoreductase)	PF13639.7(zf-RING_2:Ring finger domain); PF13923.7(zf-C3HC4_2:Zinc finger, C3HC4 type (RING finger)); PF17123.6(zf-RING_11:RING-like zinc finger); PF12678.8(zf-rbx1:RING-H2 zinc finger domain); PF00097.26(zf-C3HC4:Zinc finger, C3HC4 type (RING finger)); PF14634.7(zf-RING_5:zinc-RING finger domain); PF12861.8(zf-ANAPC11:Anaphase-promoting complex subunit 11 RING-H2 finger); PF13445.7(zf-RING_UBOX:…	sp|Q9LQX2|MPSR1_ARATH(E3 ubiquitin-protein ligase MPSR1 OS=Arabidopsis thaliana OX=3702 GN=MPSR1 PE=1 SV=1)
Cs_ont_9g023440	Cs_ont_9g023440	1047	0.00528241	-7.56459	1.20453e-48	8.0542e-47	yes	down	4	6.05	4.72	114	237	231	0.02	0.08	0.04	2.01	4.14	4.38	0.0466667	3.51	XP_006490130.3(receptor-like protein 14 isoform X1 [Citrus sinensis])							PF12799.8(LRR_4:Leucine Rich repeats (2 copies)); PF13855.7(LRR_8:Leucine rich repeat); PF08263.13(LRRNT_2:Leucine rich repeat N-terminal domain); PF14580.7(LRR_9:Leucine-rich repeat)	sp|Q9SKK2|RLP21_ARATH(Receptor like protein 21 OS=Arabidopsis thaliana OX=3702 GN=RLP21 PE=3 SV=2)
Cs_ont_9g012560	Cs_ont_9g012560	1625	2.53943	1.3445	2.00932e-48	1.33905e-46	yes	up	12365	16394.2	17031	1316.16	1283.67	1105.83	138.98	149.75	154.93	51.23	49.2	45.81	147.887	48.7467	XP_006420604.1(3-ketoacyl-CoA thiolase 2, peroxisomal [Citrus clementina])	GO:0006635(biological_process:fatty acid beta-oxidation); GO:0005730(cellular_component:nucleolus); GO:0016021(cellular_component:integral component of membrane); GO:0005777(cellular_component:peroxisome); GO:0005739(cellular_component:mitochondrion); GO:0005774(cellular_component:vacuolar membrane); GO:0010124(biological_process:phenylacetate catabolic process); GO:0016747(molecular_function:tra…	K07513	ACAA1	map04146(Peroxisome); map00592(alpha-Linolenic acid metabolism); map00280(Valine, leucine and isoleucine degradation); map01040(Biosynthesis of unsaturated fatty acids); map00071(Fatty acid degradation)	COG0183(I:Lipid transport and metabolism)	COG0183(acetyl-coa acetyltransferase)	PF00108.24(Thiolase_N:Thiolase, N-terminal domain); PF02803.19(Thiolase_C:Thiolase, C-terminal domain)	sp|Q56WD9|THIK2_ARATH(3-ketoacyl-CoA thiolase 2, peroxisomal OS=Arabidopsis thaliana OX=3702 GN=PED1 PE=1 SV=2)
Cs_ont_5g022760	Cs_ont_5g022760	1464	4.03287	2.01181	3.58035e-48	2.37807e-46	yes	up	4807	6356.41	5937	293	329.12	254	14.21	15.55	14.49	3.05	3.4	2.86	14.75	3.10333	XP_006442001.1(putative disease resistance RPP13-like protein 1 [Citrus clementina])	GO:0006952(biological_process:defense response); GO:0005524(molecular_function:ATP binding); GO:0043531(molecular_function:ADP binding)						PF18052.2(Rx_N:Rx N-terminal domain); PF00931.23(NB-ARC:NB-ARC domain); PF13191.7(AAA_16:AAA ATPase domain); PF00004.30(AAA:ATPase family associated with various cellular activities (AAA)); PF13238.7(AAA_18:AAA domain)	sp|Q9LRR4|R13L1_ARATH(Putative disease resistance RPP13-like protein 1 OS=Arabidopsis thaliana OX=3702 GN=RPPL1 PE=3 SV=1)
Cs_ont_7g026000	Cs_ont_7g026000	3965	0.251238	-1.99287	3.88373e-48	2.571e-46	yes	down	1355.91	1641.12	1737.97	1135	1486	1267	5.51	5.53	5.83	16.66	21.47	19.98	5.62333	19.37	XP_006483222.1(pentatricopeptide repeat-containing protein At2g02750-like [Citrus sinensis])					ENOG410Z7Z7(S:Function unknown)	ENOG410Z7Z7(Pentatricopeptide repeat-containing protein)	PF00571.29(CBS:CBS domain)	sp|Q1PFA6|PP144_ARATH(Pentatricopeptide repeat-containing protein At2g02750 OS=Arabidopsis thaliana OX=3702 GN=PCMP-E22 PE=2 SV=2)
Cs_ont_2g019250	Cs_ont_2g019250	3918	3.81563	1.93192	5.86521e-48	3.86987e-46	yes	up	17510.9	23168.2	21865.6	1134.87	1007.03	1235.19	68.35	73.96	69.5	15.29	13.32	17.62	70.6033	15.41	XP_006447547.1(glutamate receptor 3.7 [Citrus clementina])	GO:0016021(cellular_component:integral component of membrane); GO:0005886(cellular_component:plasma membrane); GO:0038023(molecular_function:signaling receptor activity); GO:0015276(molecular_function:ligand-gated ion channel activity); GO:0004930(molecular_function:G-protein coupled receptor activity)	K05387	GRIP		ENOG410YA27(U:Intracellular trafficking, secretion, and vesicular transport)	ENOG410YA27(Glutamate-gated receptor that probably acts as non- selective cation channel (By similarity))	PF01094.29(ANF_receptor:Receptor family ligand binding region); PF00060.27(Lig_chan:Ligand-gated ion channel); PF13458.7(Peripla_BP_6:Periplasmic binding protein); PF00497.21(SBP_bac_3:Bacterial extracellular solute-binding proteins, family 3); PF10613.10(Lig_chan-Glu_bd:Ligated ion channel L-glutamate- and glycine-binding site)	sp|Q9SDQ4|GLR37_ARATH(Glutamate receptor 3.7 OS=Arabidopsis thaliana OX=3702 GN=GLR3.7 PE=2 SV=2)
Cs_ont_1g001480	Cs_ont_1g001480	1028	7.15066	2.83808	9.21024e-48	6.05687e-46	yes	up	1868	2133	2012	53	61	61	37.58	34.21	32.04	3.62	4.07	4.38	34.61	4.02333	KDO43932.1(hypothetical protein CISIN_1g034692mg [Citrus sinensis])
Cs_ont_4g016150	Cs_ont_4g016150	2861	0.161423	-2.63108	9.90157e-48	6.49009e-46	yes	down	434	607	759	731	914	623	2.55	2.92	3.65	15.02	18.59	13.75	3.04	15.7867	XP_024953130.1(G-type lectin S-receptor-like serine/threonine-protein kinase At4g27290 isoform X1 [Citrus sinensis])	GO:0006468(biological_process:protein phosphorylation); GO:0016021(cellular_component:integral component of membrane); GO:0004672(molecular_function:protein kinase activity); GO:0004674(molecular_function:protein serine/threonine kinase activity); GO:0005886(cellular_component:plasma membrane); GO:0005524(molecular_function:ATP binding); GO:0048544(biological_process:recognition of pollen)						PF07714.18(PK_Tyr_Ser-Thr:Protein tyrosine and serine/threonine kinase); PF00069.26(Pkinase:Protein kinase domain); PF01453.25(B_lectin:D-mannose binding lectin); PF00954.21(S_locus_glycop:S-locus glycoprotein domain); PF08276.12(PAN_2:PAN-like domain); PF11883.9(DUF3403:Domain of unknown function (DUF3403))	sp|Q9S972|SD16_ARATH(Receptor-like serine/threonine-protein kinase SD1-6 OS=Arabidopsis thaliana OX=3702 GN=SD16 PE=1 SV=2)
Cs_ont_3g027870	Cs_ont_3g027870	435	0.204063	-2.29291	4.35678e-47	2.84634e-45	yes	down	12712	21739.9	21321	19445	20461	15615.8	1138.81	1376.69	1315.86	5245.93	5179.4	4120.35	1277.12	4848.56	XP_006471012.1(ferredoxin [Citrus sinensis])	GO:0046872(molecular_function:metal ion binding); GO:0051537(molecular_function:2 iron, 2 sulfur cluster binding); GO:0009507(cellular_component:chloroplast); GO:0009055(molecular_function:electron carrier activity)	K02639	petF	map00195(Photosynthesis)			PF00111.28(Fer2:2Fe-2S iron-sulfur cluster binding domain)	sp|P16972|FER2_ARATH(Ferredoxin-2, chloroplastic OS=Arabidopsis thaliana OX=3702 GN=FD2 PE=1 SV=1)
Cs_ont_4g008390	Cs_ont_4g008390	3201	0.429774	-1.21835	5.36368e-47	3.4927e-45	yes	down	10958	14353	16326	6287	7128	6411	70.2	75.93	86.08	142.43	157.69	155.56	77.4033	151.893	GAY65788.1(hypothetical protein CUMW_243740 [Citrus unshiu])	GO:0022857(molecular_function:transmembrane transporter activity); GO:0016021(cellular_component:integral component of membrane); GO:0008643(biological_process:carbohydrate transport)				ENOG410XNQK(G:Carbohydrate transport and metabolism)	ENOG410XNQK(Transporter)	PF00083.25(Sugar_tr:Sugar (and other) transporter); PF07690.17(MFS_1:Major Facilitator Superfamily)	sp|Q9FYG3|PLST2_ARATH(Probable plastidic glucose transporter 2 OS=Arabidopsis thaliana OX=3702 GN=At1g67300 PE=2 SV=1)
Cs_ont_1g006920	Cs_ont_1g006920	2728	0.25072	-1.99585	1.08176e-46	7.02121e-45	yes	down	4312	6281	7924	5126	5381	4450.9	29.39	35.14	44.09	123.04	126.88	113.74	36.2067	121.22	XP_006432046.1(root phototropism protein 2 [Citrus clementina])	GO:0009638(biological_process:phototropism)				ENOG410YAX9(S:Function unknown)	ENOG410YAX9(Root phototropism protein)	PF03000.15(NPH3:NPH3 family); PF00651.32(BTB:BTB/POZ domain)	sp|Q682S0|RPT2_ARATH(Root phototropism protein 2 OS=Arabidopsis thaliana OX=3702 GN=RPT2 PE=1 SV=2)
Cs_ont_9g008430	Cs_ont_9g008430	2670	1.78337	0.834605	1.18488e-46	7.66555e-45	no	up	15095	19572	21478	2174	2207	2077	101.45	107.34	116.78	52.2	51.18	52.96	108.523	52.1133	XP_006420255.1(casein kinase 1-like protein 10 [Citrus clementina])	GO:0004674(molecular_function:protein serine/threonine kinase activity); GO:0005524(molecular_function:ATP binding)				ENOG410XPGP(T:Signal transduction mechanisms)	ENOG410XPGP(Casein Kinase)	PF00069.26(Pkinase:Protein kinase domain); PF07714.18(PK_Tyr_Ser-Thr:Protein tyrosine and serine/threonine kinase); PF17667.2(Pkinase_fungal:Fungal protein kinase)	sp|Q9LW62|CKL10_ARATH(Casein kinase 1-like protein 10 OS=Arabidopsis thaliana OX=3702 GN=CKL10 PE=2 SV=1)
Cs_ont_9g022190	Cs_ont_9g022190	1495	0.0748466	-3.73992	1.46796e-46	9.46618e-45	yes	down	1878	2911	3336	4719	8537	8674	23.39	29.37	33.51	202.73	360.62	395.98	28.7567	319.777	XP_006490015.1(ethylene-responsive transcription factor ERF105 [Citrus sinensis])	GO:0003700(molecular_function:transcription factor activity, sequence-specific DNA binding); GO:0005634(cellular_component:nucleus); GO:0003677(molecular_function:DNA binding)				ENOG410YIK7(K:Transcription)	ENOG410YIK7(Transcription factor)	PF00847.21(AP2:AP2 domain)	sp|Q8VY90|EF105_ARATH(Ethylene-responsive transcription factor ERF105 OS=Arabidopsis thaliana OX=3702 GN=ERF105 PE=2 SV=1)
Cs_ont_5g015340	Cs_ont_5g015340	873	4.59848	2.20116	1.66374e-46	1.06941e-44	yes	up	4908	5496	5426	251	259	207	124.09	109.58	107.25	21.31	21.41	18.36	113.64	20.36	XP_006443361.1(thioredoxin-like 1-1, chloroplastic [Citrus clementina])	GO:0045454(biological_process:cell redox homeostasis); GO:0005623(cellular_component:cell)				COG0526(O:Posttranslational modification, protein turnover, chaperones)	COG0526(Thioredoxin)	PF00085.21(Thioredoxin:Thioredoxin)	sp|O64654|TRL11_ARATH(Thioredoxin-like 1-1, chloroplastic OS=Arabidopsis thaliana OX=3702 GN=At1g08570 PE=2 SV=1)
Cs_ont_5g039630	Cs_ont_5g039630	2749	2.58746	1.37154	1.77359e-46	1.13635e-44	yes	up	11972	14202	15391	1198	1096	1023	71.65	69.51	75.7	25.31	23.06	23.33	72.2867	23.9	XP_006494988.1(two-component response regulator-like APRR1 [Citrus sinensis])	GO:0007623(biological_process:circadian rhythm); GO:0003700(molecular_function:transcription factor activity, sequence-specific DNA binding); GO:0000160(biological_process:phosphorelay signal transduction system); GO:0005634(cellular_component:nucleus); GO:0016301(molecular_function:kinase activity); GO:0010629(biological_process:negative regulation of gene expression); GO:0003677(molecular_funct…	K12127	TOC1, APRR1	map04712(Circadian rhythm - plant)	COG5641(K:Transcription)	COG5641(Transcription factor)	PF00072.25(Response_reg:Response regulator receiver domain); PF06203.15(CCT:CCT motif)	sp|Q9LKL2|APRR1_ARATH(Two-component response regulator-like APRR1 OS=Arabidopsis thaliana OX=3702 GN=APRR1 PE=1 SV=1)
Cs_ont_3g006600	Cs_ont_3g006600	1934	0.422756	-1.2421	1.86705e-46	1.1924e-44	yes	down	4050	5377	6028	2648	2573	2265	37.13	40.23	44.95	84.36	80.8	77.01	40.77	80.7233	XP_006473164.1(uncharacterized oxidoreductase At4g09670 [Citrus sinensis])	GO:0016491(molecular_function:oxidoreductase activity)				COG0673(S:Function unknown)	COG0673(oxidoreductase)	PF01408.23(GFO_IDH_MocA:Oxidoreductase family, NAD-binding Rossmann fold)	sp|Q9SZ83|Y4967_ARATH(Uncharacterized oxidoreductase At4g09670 OS=Arabidopsis thaliana OX=3702 GN=At4g09670 PE=1 SV=1)
Cs_ont_1g005460	Cs_ont_1g005460	675	89.3843	6.48195	2.33258e-46	1.48495e-44	yes	up	33703	26532	19612.8	70	28	94	1267.84	767.39	560.19	8.62	3.33	11.92	865.14	7.95667	ESR45425.1(hypothetical protein CICLE_v10002395mg [Citrus clementina])	GO:0004866(molecular_function:endopeptidase inhibitor activity)						PF00197.19(Kunitz_legume:Trypsin and protease inhibitor)	sp|Q9LMU2|KTI5_ARATH(Kunitz trypsin inhibitor 5 OS=Arabidopsis thaliana OX=3702 GN=KTI5 PE=2 SV=1)
Cs_ont_8g002300	Cs_ont_8g002300	1294	0.227612	-2.13535	2.89587e-46	1.83768e-44	yes	down	990.36	965.11	1312.33	925.55	1069.14	970	13.06	10.63	14.1	42.64	47.89	47.4	12.5967	45.9767	XP_006424862.1(uncharacterized protein C24B11.05 [Citrus clementina])	GO:0016787(molecular_function:hydrolase activity)	K07025	K07025		COG1011(S:Function unknown)	COG1011(Hydrolase)	PF13419.7(HAD_2:Haloacid dehalogenase-like hydrolase)	sp|Q09893|YAI5_SCHPO(Uncharacterized protein C24B11.05 OS=Schizosaccharomyces pombe (strain 972 / ATCC 24843) OX=284812 GN=SPAC24B11.05 PE=3 SV=1)
Cs_ont_2g005360	Cs_ont_2g005360	774	6.83223	2.77236	3.03835e-46	1.92198e-44	yes	up	1475	2004	2537	54	73	52	44.61	47.3	59.27	5.43	7.12	5.43	50.3933	5.99333	XP_024950620.1(stem-specific protein TSJT1-like [Citrus sinensis])					ENOG410YD56(S:Function unknown)	ENOG410YD56(Stem-specific protein)	PF12481.9(DUF3700:Aluminium induced protein); PF13537.7(GATase_7:Glutamine amidotransferase domain)	sp|P24805|TSJT1_TOBAC(Stem-specific protein TSJT1 OS=Nicotiana tabacum OX=4097 GN=TSJT1 PE=2 SV=1)
Cs_ont_1g019630	Cs_ont_1g019630	3144	7.45253	2.89773	3.35078e-46	2.11201e-44	yes	up	1292	1382	1573	38	36	44	6.75	5.94	6.71	0.7	0.66	0.88	6.46667	0.746667	GAY38490.1(hypothetical protein CUMW_037150, partial [Citrus unshiu])	GO:0005737(cellular_component:cytoplasm); GO:0004177(molecular_function:aminopeptidase activity); GO:0042277(molecular_function:peptide binding); GO:0043171(biological_process:peptide catabolic process); GO:0008270(molecular_function:zinc ion binding); GO:0070006(molecular_function:metalloaminopeptidase activity); GO:0006508(biological_process:proteolysis); GO:0008237(molecular_function:metallope…	K08776	NPEPPS		COG0308(E:Amino acid transport and metabolism)	COG0308(aminopeptidase)	PF01433.21(Peptidase_M1:Peptidase family M1 domain); PF11838.9(ERAP1_C:ERAP1-like C-terminal domain); PF17900.2(Peptidase_M1_N:Peptidase M1 N-terminal domain)	sp|Q8VZH2|APM1_ARATH(Aminopeptidase M1 OS=Arabidopsis thaliana OX=3702 GN=APM1 PE=1 SV=1)
Cs_ont_4g020280	Cs_ont_4g020280	1851	7.50064	2.90701	3.35996e-46	2.11201e-44	yes	up	4461.51	5219.75	4455.57	120.24	120.2	153	43.05	41.06	34.93	4.03	3.97	5.47	39.68	4.49	XP_006452554.1(cytochrome P450 71D11 [Citrus clementina])	GO:0004497(molecular_function:monooxygenase activity); GO:0016705(molecular_function:oxidoreductase activity, acting on paired donors, with incorporation or reduction of molecular oxygen); GO:0020037(molecular_function:heme binding); GO:0016709(molecular_function:oxidoreductase activity, acting on paired donors, with incorporation or reduction of molecular oxygen, NAD(P)H as one donor, and incorp…						PF00067.23(p450:Cytochrome P450)	sp|O22307|C71DB_LOTJA(Cytochrome P450 71D11 (Fragment) OS=Lotus japonicus OX=34305 GN=CYP71D11 PE=2 SV=1)
Cs_ont_7g003910	Cs_ont_7g003910	1621	3.53501	1.82171	3.45995e-46	2.16802e-44	yes	up	6734	7372	7768	443	410	432	74	65.54	68.83	16.86	15.23	17.39	69.4567	16.4933	ESR49252.1(hypothetical protein CICLE_v10031583mg [Citrus clementina])	GO:0009733(biological_process:response to auxin); GO:0018342(biological_process:protein prenylation); GO:0018344(biological_process:protein geranylgeranylation); GO:0003824(molecular_function:catalytic activity); GO:0004662(molecular_function:CAAX-protein geranylgeranyltransferase activity); GO:0004663(molecular_function:Rab geranylgeranyltransferase activity); GO:0009414(biological_process:respo…	K11713	PGTB1		COG5029(O:Posttranslational modification, protein turnover, chaperones)	COG5029(beta SUBUNIT)	PF00432.22(Prenyltrans:Prenyltransferase and squalene oxidase repeat)	sp|O80642|PGTB1_ARATH(Geranylgeranyl transferase type-1 subunit beta OS=Arabidopsis thaliana OX=3702 GN=GGB PE=1 SV=1)
Cs_ont_2g017330	Cs_ont_2g017330	2415	0.0421145	-4.56954	6.12702e-46	3.82718e-44	yes	down	281	298	297	808	1772	1747	2	1.74	1.73	20.06	43.43	46.42	1.82333	36.6367	XP_006447759.1(calcium-transporting ATPase 12, plasma membrane-type [Citrus clementina])	GO:0043231(cellular_component:intracellular membrane-bounded organelle); GO:0016021(cellular_component:integral component of membrane); GO:0019829(molecular_function:cation-transporting ATPase activity); GO:0005388(molecular_function:calcium-transporting ATPase activity); GO:0000166(molecular_function:nucleotide binding)				ENOG410XNNC(P:Inorganic ion transport and metabolism)	ENOG410XNNC(ATPase, Ca transporting, plasma membrane)	PF00122.21(E1-E2_ATPase:E1-E2 ATPase); PF00690.27(Cation_ATPase_N:Cation transporter/ATPase, N-terminus)	sp|Q9LIK7|ACA13_ARATH(Putative calcium-transporting ATPase 13, plasma membrane-type OS=Arabidopsis thaliana OX=3702 GN=ACA13 PE=3 SV=1)
Cs_ont_9g022180	Cs_ont_9g022180	1420	0.148784	-2.7487	6.93852e-46	4.32053e-44	yes	down	541	923	888	909	1309	995	7.18	9.9	9.48	41.52	58.76	48.25	8.85333	49.51	XP_006490016.2(ethylene-responsive transcription factor ERF104 [Citrus sinensis])	GO:0003700(molecular_function:transcription factor activity, sequence-specific DNA binding); GO:0005634(cellular_component:nucleus); GO:0003677(molecular_function:DNA binding)	K09286	EREBP		ENOG410YIK7(K:Transcription)	ENOG410YIK7(Transcription factor)	PF00847.21(AP2:AP2 domain)	sp|Q40478|ERF5_TOBAC(Ethylene-responsive transcription factor 5 OS=Nicotiana tabacum OX=4097 GN=ERF5 PE=2 SV=1)
Cs_ont_2g024260	Cs_ont_2g024260	3197	0.295565	-1.75845	7.50459e-46	4.65846e-44	yes	down	1489	1908	2083	1320	1417	1075	9.3	9.8	10.73	29.61	31.42	25.49	9.94333	28.84	XP_006447054.2(probable methyltransferase At1g27930 [Citrus clementina])	GO:0005794(cellular_component:Golgi apparatus); GO:0032259(biological_process:methylation); GO:0009834(biological_process:plant-type secondary cell wall biogenesis); GO:0016021(cellular_component:integral component of membrane); GO:0045492(biological_process:xylan biosynthetic process); GO:0008168(molecular_function:methyltransferase activity); GO:0045491(biological_process:xylan metabolic proces…				ENOG410YA8E(S:Function unknown)	ENOG410YA8E(Pfam:DUF579)		sp|Q9C7F9|MT127_ARATH(Probable methyltransferase At1g27930 OS=Arabidopsis thaliana OX=3702 GN=At1g27930 PE=1 SV=1)
Cs_ont_9g024160	Cs_ont_9g024160	2672	11.5163	3.5256	1.03077e-45	6.36037e-44	yes	up	2217	3923	3618	75	41	56	13.32	19.35	17.8	1.61	0.87	1.27	16.8233	1.25	XP_006495149.1(7-ethoxycoumarin O-deethylase-like [Citrus sinensis])	GO:0004497(molecular_function:monooxygenase activity); GO:0016020(cellular_component:membrane); GO:0020037(molecular_function:heme binding); GO:0016709(molecular_function:oxidoreductase activity, acting on paired donors, with incorporation or reduction of molecular oxygen, NAD(P)H as one donor, and incorporation of one atom of oxygen); GO:0016021(cellular_component:integral component of membrane)…				COG2124(Q:Secondary metabolites biosynthesis, transport and catabolism)	COG2124(Cytochrome p450)	PF00067.23(p450:Cytochrome P450)	sp|S4UX02|CYPH1_SALMI(Ferruginol synthase OS=Salvia miltiorrhiza OX=226208 GN=CYP76AH1 PE=1 SV=1)
Cs_ont_1g002080	Cs_ont_1g002080	2388	0.441567	-1.1793	1.03102e-45	6.36037e-44	yes	down	1802	2204	2596	1064	1032	972	12.98	13.01	15.29	26.75	25.61	26.15	13.76	26.17	XP_006428037.1(scarecrow-like protein 15 [Citrus clementina])	GO:0043565(molecular_function:sequence-specific DNA binding); GO:0003700(molecular_function:transcription factor activity, sequence-specific DNA binding); GO:0005634(cellular_component:nucleus); GO:0030154(biological_process:cell differentiation); GO:0006355(biological_process:regulation of transcription, DNA-templated); GO:0048831(biological_process:regulation of shoot system development)				ENOG410YA9T(K:Transcription)	ENOG410YA9T(Scarecrow-like protein)	PF03514.15(GRAS:GRAS domain family)	sp|O23210|SCL15_ARATH(Scarecrow-like protein 15 OS=Arabidopsis thaliana OX=3702 GN=SCL15 PE=1 SV=3)
Cs_ont_5g007230	Cs_ont_5g007230	1434	0.06186	-4.01485	1.2705e-45	7.81358e-44	yes	down	31	55	52	127	136	190	0.41	0.58	0.55	5.73	6.03	9.11	0.513333	6.95667	XP_024948809.1(uncharacterized protein LOC112496027 [Citrus sinensis])					ENOG410YVPM(S:Function unknown)	ENOG410YVPM(-)	PF14009.7(DUF4228:Domain of unknown function (DUF4228))
Cs_ont_3g005550	Cs_ont_3g005550	2149	0.212158	-2.23679	1.31668e-45	8.07266e-44	yes	down	6691	8872	12450	9618	9461	7677	54.33	58.93	82.44	271.97	263.92	232.03	65.2333	255.973	XP_006473270.1(cyclin-D3-1 [Citrus sinensis])	GO:0005737(cellular_component:cytoplasm); GO:0006468(biological_process:protein phosphorylation); GO:0000079(biological_process:regulation of cyclin-dependent protein serine/threonine kinase activity); GO:0019901(molecular_function:protein kinase binding); GO:0016538(molecular_function:cyclin-dependent protein serine/threonine kinase regulator activity); GO:0044772(biological_process:mitotic cell…	K14505	CYCD3	map04075(Plant hormone signal transduction)	ENOG410XRKC(D:Cell cycle control, cell division, chromosome partitioning)	ENOG410XRKC((DC) complex that phosphorylates and inhibits members of the retinoblastoma (RB) protein family including RB1 and regulates the cell-cycle during G(1) S transition. Phosphorylation of RB1 allows dissociation of the transcription factor E2F from the RB E2F complex and the subsequent transcription of E2F target genes which are responsible for the progression through the G(1) phase. Hypo…	PF00134.24(Cyclin_N:Cyclin, N-terminal domain); PF02984.20(Cyclin_C:Cyclin, C-terminal domain)	sp|P42753|CCD31_ARATH(Cyclin-D3-1 OS=Arabidopsis thaliana OX=3702 GN=CYCD3-1 PE=1 SV=3)
Cs_ont_3g002420	Cs_ont_3g002420	938	0.285098	-1.81047	1.84519e-45	1.12783e-43	yes	down	1966	2723	2638	1927	1864	1497	45.99	50.24	48.09	158.84	150.02	130.3	48.1067	146.387	ESR48405.1(hypothetical protein CICLE_v10002412mg [Citrus clementina])	GO:0016021(cellular_component:integral component of membrane); GO:0016853(molecular_function:isomerase activity)	K22520	LQY1		ENOG4111Q7U(S:Function unknown)	ENOG4111Q7U(-)	PF17302.3(DUF5351:Family of unknown function (DUF5351)); PF00684.20(DnaJ_CXXCXGXG:DnaJ central domain)	sp|Q8GSJ6|LQY1_ARATH(Protein disulfide-isomerase LQY1, chloroplastic OS=Arabidopsis thaliana OX=3702 GN=LQY1 PE=1 SV=1)
Cs_ont_2g018890	Cs_ont_2g018890	1871	5.06787	2.34138	2.02489e-45	1.23388e-43	yes	up	6036	7402	7988	240	284	345	57.52	57.52	61.85	7.94	9.26	12.18	58.9633	9.79333	XP_006447589.1(probable WRKY transcription factor 31 [Citrus clementina])	GO:0003700(molecular_function:transcription factor activity, sequence-specific DNA binding); GO:0043565(molecular_function:sequence-specific DNA binding); GO:0005634(cellular_component:nucleus)				ENOG410YDVM(K:Transcription)	ENOG410YDVM(Transcription factor)	PF03106.16(WRKY:WRKY DNA -binding domain); PF14932.7(HAUS-augmin3:HAUS augmin-like complex subunit 3)	sp|Q9C519|WRKY6_ARATH(WRKY transcription factor 6 OS=Arabidopsis thaliana OX=3702 GN=WRKY6 PE=1 SV=1)
Cs_ont_4g011290	Cs_ont_4g011290	441	3.48201	1.79992	2.09914e-45	1.27523e-43	yes	up	5588.06	7104.69	6679.74	362.68	421.19	367.48	110.21	107.59	105.32	12.48	26.27	21.94	107.707	20.23	KDO55447.1(hypothetical protein CISIN_1g028083mg [Citrus sinensis])		K08234	yaeR		ENOG410ZWRD(S:Function unknown)	ENOG410ZWRD(glyoxalase bleomycin resistance protein dioxygenase)	PF00903.26(Glyoxalase:Glyoxalase/Bleomycin resistance protein/Dioxygenase superfamily); PF13669.7(Glyoxalase_4:Glyoxalase/Bleomycin resistance protein/Dioxygenase superfamily)	sp|P45871|YWKD_BACSU(Uncharacterized protein YwkD OS=Bacillus subtilis (strain 168) OX=224308 GN=ywkD PE=4 SV=1)
Cs_ont_2g024990	Cs_ont_2g024990	2106	4.88401	2.28807	3.01345e-45	1.8251e-43	yes	up	1759.68	2414.68	2853.4	109.02	82.02	102.01	17.8	20.07	23.27	3.61	2.68	3.4	20.38	3.23	XP_006468852.1(acyltransferase-like protein At3g26840, chloroplastic isoform X1 [Citrus sinensis])	GO:0016747(molecular_function:transferase activity, transferring acyl groups other than amino-acyl groups)				COG0204(I:Lipid transport and metabolism)	COG0204(Acyltransferase)	PF12146.9(Hydrolase_4:Serine aminopeptidase, S33); PF00561.21(Abhydrolase_1:alpha/beta hydrolase fold); PF12697.8(Abhydrolase_6:Alpha/beta hydrolase family); PF03982.14(DAGAT:Diacylglycerol acyltransferase); PF08840.12(BAAT_C:BAAT / Acyl-CoA thioester hydrolase C terminal)	sp|Q9LW26|Y3684_ARATH(Acyltransferase-like protein At3g26840, chloroplastic OS=Arabidopsis thaliana OX=3702 GN=At3g26840 PE=1 SV=1)
Cs_ont_1g000300	Cs_ont_1g000300	2172	0.242482	-2.04405	3.76757e-45	2.27493e-43	yes	down	2848.28	3298.76	4013.39	3345.61	2892.47	2388.14	15.96	15.18	18.48	76.21	61.83	56.19	16.54	64.7433	XP_006428195.1(BTB/POZ domain-containing protein DOT3 isoform X1 [Citrus clementina])					ENOG41113GE(S:Function unknown)	ENOG41113GE(BTB POZ domain-containing protein DOT3-like)	PF03000.15(NPH3:NPH3 family); PF18035.2(Bap31_Bap29_C:Bap31/Bap29 cytoplasmic coiled-coil domain)	sp|Q9LFU0|DOT3_ARATH(BTB/POZ domain-containing protein DOT3 OS=Arabidopsis thaliana OX=3702 GN=DOT3 PE=2 SV=1)
Cs_ont_4g001250	Cs_ont_4g001250	2115	0.218111	-2.19687	3.93811e-45	2.37072e-43	yes	down	2485.06	2767.28	3013.52	2341.87	3135.28	2379.55	19.8	18	19.5	65.61	87.49	71.14	19.1	74.7467	ESR63481.1(hypothetical protein CICLE_v10007702mg [Citrus clementina])	GO:0016021(cellular_component:integral component of membrane); GO:0051537(molecular_function:2 iron, 2 sulfur cluster binding); GO:0010277(molecular_function:chlorophyllide a oxygenase [overall] activity)				COG4638(P:Inorganic ion transport and metabolism)	COG4638(rieske 2fe-2S domain-containing protein)	PF00355.27(Rieske:Rieske [2Fe-2S] domain); PF08417.13(PaO:Pheophorbide a oxygenase); PF19112.1(VanA_C:Vanillate O-demethylase oxygenase C-terminal domain)	sp|O49931|TIC55_PEA(Protein TIC 55, chloroplastic OS=Pisum sativum OX=3888 GN=TIC55 PE=1 SV=1)
Cs_ont_6g005290	Cs_ont_6g005290	2118	0.132021	-2.92117	4.58542e-45	2.75208e-43	yes	down	3377	4641	5221	5066	7012	8332	27.88	31.33	35.14	145.61	198.81	255.93	31.45	200.117	XP_006482117.1(phenylalanine--tRNA ligase, chloroplastic/mitochondrial [Citrus sinensis])	GO:0005737(cellular_component:cytoplasm); GO:0004826(molecular_function:phenylalanine-tRNA ligase activity); GO:0000049(molecular_function:tRNA binding); GO:0006432(biological_process:phenylalanyl-tRNA aminoacylation); GO:0005739(cellular_component:mitochondrion); GO:0005524(molecular_function:ATP binding)	K01889	FARSA, pheS	map00970(Aminoacyl-tRNA biosynthesis)	COG0072(J:Translation, ribosomal structure and biogenesis)	COG0072(phenylalanyl-tRNA synthetase (beta subunit))	PF01409.21(tRNA-synt_2d:tRNA synthetases class II core domain (F)); PF03147.15(FDX-ACB:Ferredoxin-fold anticodon binding domain); PF00293.29(NUDIX:NUDIX domain)	sp|Q94K73|SYFM_ARATH(Phenylalanine--tRNA ligase, chloroplastic/mitochondrial OS=Arabidopsis thaliana OX=3702 GN=At3g58140 PE=1 SV=1)
Cs_ont_9g000660	Cs_ont_9g000660	1897	0.0844136	-3.56638	4.91893e-45	2.94338e-43	yes	down	423	737	627	1661	1716	956	3.97	5.64	4.78	54.09	55.08	33.22	4.79667	47.4633	XP_006419286.1(polygalacturonase At1g48100 [Citrus clementina])	GO:0009831(biological_process:plant-type cell wall modification involved in multidimensional cell growth); GO:0005975(biological_process:carbohydrate metabolic process); GO:0005618(cellular_component:cell wall); GO:0004650(molecular_function:polygalacturonase activity); GO:0071555(biological_process:cell wall organization); GO:0005576(cellular_component:extracellular region); GO:0047911(molecular…				COG5434(M:Cell wall/membrane/envelope biogenesis)	COG5434(Glycoside hydrolase family 28)	PF00295.18(Glyco_hydro_28:Glycosyl hydrolases family 28); PF12708.8(Pectate_lyase_3:Pectate lyase superfamily protein); PF13229.7(Beta_helix:Right handed beta helix region)	sp|Q949Z1|PGLR4_ARATH(Polygalacturonase At1g48100 OS=Arabidopsis thaliana OX=3702 GN=At1g48100 PE=2 SV=1)
Cs_ont_1g017810	Cs_ont_1g017810	1982	4.52464	2.1778	1.35335e-44	8.0739e-43	yes	up	35143.6	44125.8	46125.7	2313.24	1627.22	1771.58	396.22	405.52	425.4	90.37	64.1	75.79	409.047	76.7533	XP_006465718.1(GDSL esterase/lipase APG-like [Citrus sinensis])	GO:0048046(cellular_component:apoplast); GO:0016021(cellular_component:integral component of membrane); GO:0016788(molecular_function:hydrolase activity, acting on ester bonds)				COG3240(S:Function unknown)	COG3240(GDSL esterase lipase)	PF00657.23(Lipase_GDSL:GDSL-like Lipase/Acylhydrolase)	sp|Q9LU14|APG2_ARATH(GDSL esterase/lipase APG OS=Arabidopsis thaliana OX=3702 GN=APG PE=2 SV=1)
Cs_ont_5g005180	Cs_ont_5g005180	2638	0.192388	-2.37791	2.23507e-44	1.32943e-42	yes	down	5080	7155	7666	5567	7668	7863	32.55	37.58	40.2	123.47	168.42	187.5	36.7767	159.797	XP_006444751.1(CBL-interacting serine/threonine-protein kinase 9 isoform X1 [Citrus clementina])	GO:0005737(cellular_component:cytoplasm); GO:0006468(biological_process:protein phosphorylation); GO:0005634(cellular_component:nucleus); GO:0004674(molecular_function:protein serine/threonine kinase activity); GO:0007165(biological_process:signal transduction); GO:0035556(biological_process:intracellular signal transduction); GO:0005524(molecular_function:ATP binding)				COG0515(T:Signal transduction mechanisms)	COG0515(Serine Threonine protein kinase)	PF00069.26(Pkinase:Protein kinase domain); PF07714.18(PK_Tyr_Ser-Thr:Protein tyrosine and serine/threonine kinase); PF03822.15(NAF:NAF domain); PF14531.7(Kinase-like:Kinase-like)	sp|Q9MAM1|CIPK9_ARATH(CBL-interacting serine/threonine-protein kinase 9 OS=Arabidopsis thaliana OX=3702 GN=CIPK9 PE=1 SV=2)
Cs_ont_8g001460	Cs_ont_8g001460	894	0.38823	-1.36502	2.53301e-44	1.50217e-42	yes	down	2923.86	3589.72	4608.29	1977.08	1986.53	1887.83	48.42	41.01	46.44	146.05	144.4	146.22	45.29	145.557	XP_006424963.1(17.3 kDa class I heat shock protein [Citrus clementina])	GO:0051259(biological_process:protein oligomerization); GO:0006457(biological_process:protein folding); GO:0042542(biological_process:response to hydrogen peroxide); GO:0051082(molecular_function:unfolded protein binding); GO:0000302(biological_process:response to reactive oxygen species); GO:0009651(biological_process:response to salt stress); GO:0009408(biological_process:response to heat); GO:…	K13993	HSP20	map04141(Protein processing in endoplasmic reticulum)			PF00011.22(HSP20:Hsp20/alpha crystallin family); PF17886.2(ArsA_HSP20:HSP20-like domain found in ArsA)	sp|P05478|HSP16_SOYBN(18.5 kDa class I heat shock protein OS=Glycine max OX=3847 GN=HSP18.5-C PE=3 SV=1)
Cs_ont_4g021580	Cs_ont_4g021580	1374	5.50001	2.45943	2.66789e-44	1.57746e-42	yes	up	3715.52	5699.82	4816	163.34	210.15	158.69	47.74	58.28	49.13	7.06	9.18	7.27	51.7167	7.83667	XP_006474786.1(probable amino acid permease 7 isoform X2 [Citrus sinensis])	GO:0003333(biological_process:amino acid transmembrane transport); GO:0016021(cellular_component:integral component of membrane); GO:0015171(molecular_function:amino acid transmembrane transporter activity); GO:0005886(cellular_component:plasma membrane)				COG0814(E:Amino acid transport and metabolism)	COG0814(amino acid transport)	PF01490.19(Aa_trans:Transmembrane amino acid transporter protein); PF03222.14(Trp_Tyr_perm:Tryptophan/tyrosine permease family)	sp|Q9FF99|AAP7_ARATH(Probable amino acid permease 7 OS=Arabidopsis thaliana OX=3702 GN=AAP7 PE=2 SV=1)
Cs_ont_5g033970	Cs_ont_5g033970	1530	7.3134	2.87054	3.15617e-44	1.86064e-42	yes	up	14539.4	17601.1	19105.3	491.96	355.68	591.66	182.53	181.81	195.25	26.33	16.1	28.84	186.53	23.7567	GAY54997.1(hypothetical protein CUMW_161030 [Citrus unshiu])	GO:0046872(molecular_function:metal ion binding); GO:0051213(molecular_function:dioxygenase activity); GO:0016491(molecular_function:oxidoreductase activity)						PF03171.21(2OG-FeII_Oxy:2OG-Fe(II) oxygenase superfamily); PF14226.7(DIOX_N:non-haem dioxygenase in morphine synthesis N-terminal)	sp|Q39224|SRG1_ARATH(Protein SRG1 OS=Arabidopsis thaliana OX=3702 GN=SRG1 PE=2 SV=1)
Cs_ont_8g025870	Cs_ont_8g025870	2786	0.446068	-1.16466	3.54194e-44	2.08191e-42	yes	down	8534	10916	13112	5206	4805	4907	49.84	52.54	63.49	106.31	97.07	108.07	55.29	103.817	XP_006486955.1(uncharacterized protein LOC102618172 [Citrus sinensis])					ENOG41113AJ(S:Function unknown)	ENOG41113AJ(expressed protein)	PF04788.13(DUF620:Protein of unknown function (DUF620))
Cs_ont_5g037390	Cs_ont_5g037390	1976	0.154252	-2.69664	4.64938e-44	2.72481e-42	yes	down	775.08	1246.26	1283.68	1719.88	1543.28	1100.67	6.72	8.95	9.15	53.25	46.99	36.17	8.27333	45.47	XP_006494257.1(peptidyl-prolyl cis-trans isomerase CYP26-2, chloroplastic [Citrus sinensis])	GO:0003755(molecular_function:peptidyl-prolyl cis-trans isomerase activity); GO:0009507(cellular_component:chloroplast)	K03768	PPIB, ppiB		COG0652(O:Posttranslational modification, protein turnover, chaperones)	COG0652(peptidyl-prolyl cis-trans isomerase activity)	PF00160.22(Pro_isomerase:Cyclophilin type peptidyl-prolyl cis-trans isomerase/CLD)	sp|F4HTT6|CP26B_ARATH(Peptidyl-prolyl cis-trans isomerase CYP26-2, chloroplastic OS=Arabidopsis thaliana OX=3702 GN=CYP26-2 PE=2 SV=1)
Cs_ont_6g011580	Cs_ont_6g011580	1032	0.10469	-3.25581	1.172e-43	6.84845e-42	yes	down	341	621	718	846	1320	1057	6.82	9.91	11.38	57.47	87.68	75.55	9.37	73.5667	GAY33154.1(hypothetical protein CUMW_281650 [Citrus unshiu])	GO:0016758(molecular_function:transferase activity, transferring hexosyl groups); GO:0008194(molecular_function:UDP-glycosyltransferase activity); GO:0043231(cellular_component:intracellular membrane-bounded organelle)				COG1819(S:Function unknown)	COG1819(Transferase)		sp|D3THI6|U7A15_MALDO(UDP-glycosyltransferase 71A15 OS=Malus domestica OX=3750 GN=UGT71A15 PE=1 SV=1)
Cs_ont_1g015260	Cs_ont_1g015260	1064	0.0729151	-3.77764	1.85496e-43	1.08076e-41	yes	down	311	578	922	1837	1490	1584	5.98	8.88	14.09	120.21	95.45	109.23	9.65	108.297	GAY51722.1(hypothetical protein CUMW_136410 [Citrus unshiu])	GO:0006355(biological_process:regulation of transcription, DNA-templated); GO:0005634(cellular_component:nucleus); GO:0009734(biological_process:auxin-activated signaling pathway)	K14484	IAA	map04075(Plant hormone signal transduction)	ENOG410YGIK(S:Function unknown)	ENOG410YGIK(auxin-responsive protein)	PF02309.17(AUX_IAA:AUX/IAA family)	sp|P93830|IAA17_ARATH(Auxin-responsive protein IAA17 OS=Arabidopsis thaliana OX=3702 GN=IAA17 PE=1 SV=2)
Cs_ont_8g015790	Cs_ont_8g015790	2124	20.371	4.34845	2.22344e-43	1.29167e-41	yes	up	46675	61964	56733	377	442	847	384.1	417	380.61	10.8	12.49	25.94	393.903	16.41	XP_006423793.1(protein EXORDIUM-like 2 [Citrus clementina])	GO:0016021(cellular_component:integral component of membrane)				ENOG41107QF(S:Function unknown)	ENOG41107QF(phosphate-induced protein 1 conserved region domain containing protein, expressed)	PF04674.13(Phi_1:Phosphate-induced protein 1 conserved region)	sp|Q9FE06|EXOL2_ARATH(Protein EXORDIUM-like 2 OS=Arabidopsis thaliana OX=3702 GN=EXL2 PE=2 SV=1)
Cs_ont_5g027400	Cs_ont_5g027400	4874	3.53271	1.82077	2.53451e-43	1.4681e-41	yes	up	12768.9	20317.3	20728	1127.45	1059.17	913.95	46.67	62.16	63.78	13.53	12.62	11.79	57.5367	12.6467	XP_006478192.1(receptor protein-tyrosine kinase CEPR2 [Citrus sinensis])	GO:0004674(molecular_function:protein serine/threonine kinase activity); GO:0016021(cellular_component:integral component of membrane); GO:0005524(molecular_function:ATP binding); GO:0005886(cellular_component:plasma membrane)				COG4886(S:Function unknown)	COG4886(leucine Rich Repeat)	PF00069.26(Pkinase:Protein kinase domain); PF07714.18(PK_Tyr_Ser-Thr:Protein tyrosine and serine/threonine kinase); PF13855.7(LRR_8:Leucine rich repeat); PF12799.8(LRR_4:Leucine Rich repeats (2 copies)); PF08263.13(LRRNT_2:Leucine rich repeat N-terminal domain)	sp|Q9C7T7|CEPR2_ARATH(Receptor protein-tyrosine kinase CEPR2 OS=Arabidopsis thaliana OX=3702 GN=CEPR2 PE=1 SV=1)
Cs_ont_3g018160	Cs_ont_3g018160	2828	0.356378	-1.48852	2.55115e-43	1.47345e-41	yes	down	2347	2967	3694	1803	1817	1546	14.22	14.79	18.39	38.3	38.21	35.13	15.8	37.2133	XP_006433087.1(kinesin-like protein KIN-14U isoform X1 [Citrus clementina])	GO:0008017(molecular_function:microtubule binding); GO:0007018(biological_process:microtubule-based movement); GO:0005524(molecular_function:ATP binding); GO:0016887(molecular_function:ATPase activity); GO:0005871(cellular_component:kinesin complex); GO:0005874(cellular_component:microtubule); GO:0003777(molecular_function:microtubule motor activity)				COG5059(Z:Cytoskeleton)	COG5059(Kinesin family member)	PF00225.24(Kinesin:Kinesin motor domain); PF16796.6(Microtub_bd:Microtubule binding)	sp|Q8W0Y9|KN14U_ARATH(Kinesin-like protein KIN-14U OS=Arabidopsis thaliana OX=3702 GN=KIN14U PE=2 SV=1)
Cs_ont_2g022460	Cs_ont_2g022460	1898	0.364273	-1.45691	2.7904e-43	1.60698e-41	yes	down	2096	2968	3087	1434	1681	1463	18.37	21.43	22.19	44.67	51.4	48.29	20.6633	48.12	XP_006469892.1(squamosa promoter-binding protein 1-like [Citrus sinensis])	GO:0003700(molecular_function:transcription factor activity, sequence-specific DNA binding); GO:0005634(cellular_component:nucleus); GO:0046872(molecular_function:metal ion binding); GO:0009908(biological_process:flower development); GO:0003677(molecular_function:DNA binding)				ENOG4111DUE(S:Function unknown); ENOG410YKCI(K:Transcription)	ENOG4111DUE(squamosa); ENOG410YKCI(squamosa)	PF03110.15(SBP:SBP domain)	sp|Q9S7A9|SPL4_ARATH(Squamosa promoter-binding-like protein 4 OS=Arabidopsis thaliana OX=3702 GN=SPL4 PE=1 SV=1)
Cs_ont_4g001650	Cs_ont_4g001650	1605	0.421663	-1.24584	4.21733e-43	2.42174e-41	yes	down	5457	6730	7436	3127	3499	2951	62.36	62.46	68.72	123.55	136.04	124.07	64.5133	127.887	XP_006483461.1(stromal cell-derived factor 2-like protein [Citrus sinensis])	GO:0016021(cellular_component:integral component of membrane); GO:0016020(cellular_component:membrane); GO:0016740(molecular_function:transferase activity); GO:0016757(molecular_function:transferase activity, transferring glycosyl groups)				ENOG410ZBU3(O:Posttranslational modification, protein turnover, chaperones)	ENOG410ZBU3(stromal cell-derived factor)	PF02815.20(MIR:MIR domain)	sp|Q93ZE8|SDF2_ARATH(Stromal cell-derived factor 2-like protein OS=Arabidopsis thaliana OX=3702 GN=SDF2 PE=1 SV=1)
Cs_ont_1g011030	Cs_ont_1g011030	1642	0.28821	-1.79481	4.61911e-43	2.64484e-41	yes	down	3145	4385	3977	2815	3024	2395	36.1	40.78	36.98	112.13	118.68	101.69	37.9533	110.833	KDO44033.1(hypothetical protein CISIN_1g015456mg [Citrus sinensis])	GO:0009570(cellular_component:chloroplast stroma); GO:0016021(cellular_component:integral component of membrane)				ENOG410XSNM(S:Function unknown)	ENOG410XSNM(Domain of unknown function (DUF1995))	PF09353.11(DUF1995:Domain of unknown function (DUF1995))	sp|Q8H0W0|LPA3_ARATH(Protein LOW PSII ACCUMULATION 3, chloroplastic OS=Arabidopsis thaliana OX=3702 GN=LPA3 PE=1 SV=1)
Cs_ont_7g024620	Cs_ont_7g024620	2635	0.329923	-1.5998	5.74059e-43	3.27756e-41	yes	down	7109	8465	9410	4836	5940	4838	45.87	44.83	49.72	109.05	132.31	116.88	46.8067	119.413	XP_006438394.1(polygalacturonase 1 beta-like protein 3 [Citrus clementina])	GO:0008152(biological_process:metabolic process); GO:0004650(molecular_function:polygalacturonase activity)				ENOG410YDAC(S:Function unknown)	ENOG410YDAC(Noncatalytic subunit)	PF03181.16(BURP:BURP domain)	sp|P92990|PGL3_ARATH(Polygalacturonase 1 beta-like protein 3 OS=Arabidopsis thaliana OX=3702 GN=PGL3 PE=2 SV=2)
Cs_ont_3g001830	Cs_ont_3g001830	1540	0.348834	-1.51939	6.94678e-43	3.9549e-41	yes	down	3029	4294	4637	2218	2615	2171	35.76	40.97	44	87.8	102.53	93.17	40.2433	94.5	XP_006473703.1(probable cinnamyl alcohol dehydrogenase 6 [Citrus sinensis])	GO:0009809(biological_process:lignin biosynthetic process); GO:0016616(molecular_function:oxidoreductase activity, acting on the CH-OH group of donors, NAD or NADP as acceptor); GO:0046029(molecular_function:mannitol dehydrogenase activity); GO:0045551(molecular_function:cinnamyl-alcohol dehydrogenase activity); GO:0008270(molecular_function:zinc ion binding); GO:0016491(molecular_function:oxidor…	K00083	CAD	map00940(Phenylpropanoid biosynthesis)	COG1064(C:Energy production and conversion)	COG1064(alcohol dehydrogenase)	PF08240.13(ADH_N:Alcohol dehydrogenase GroES-like domain); PF00107.27(ADH_zinc_N:Zinc-binding dehydrogenase); PF02826.20(2-Hacid_dh_C:D-isomer specific 2-hydroxyacid dehydrogenase, NAD binding domain); PF13602.7(ADH_zinc_N_2:Zinc-binding dehydrogenase)	sp|Q7XWU3|CADH6_ORYSJ(Probable cinnamyl alcohol dehydrogenase 6 OS=Oryza sativa subsp. japonica OX=39947 GN=CAD6 PE=2 SV=2)
Cs_ont_7g021900	Cs_ont_7g021900	1187	2.53394	1.34138	7.7012e-43	4.37191e-41	yes	up	7689	10162	10526	844	761	697	80.29	85.56	88.32	29.65	26.94	26.96	84.7233	27.85	XP_006437999.1(uncharacterized protein LOC18043872 isoform X1 [Citrus clementina])	GO:0016021(cellular_component:integral component of membrane); GO:0003677(molecular_function:DNA binding)
Cs_ont_8g005550	Cs_ont_8g005550	2401	0.213553	-2.22733	9.874e-43	5.58947e-41	yes	down	22138	25679	23214	25305	24749	19401	165.68	157.36	141.89	660.6	637.57	541.6	154.977	613.257	XP_006488046.1(ruBisCO large subunit-binding protein subunit alpha [Citrus sinensis])	GO:0009579(cellular_component:thylakoid); GO:0048046(cellular_component:apoplast); GO:0022626(cellular_component:cytosolic ribosome); GO:0009941(cellular_component:chloroplast envelope); GO:0045041(biological_process:protein import into mitochondrial intermembrane space); GO:0009570(cellular_component:chloroplast stroma); GO:0005829(cellular_component:cytosol); GO:0006458(biological_process:'de n…				COG0459(O:Posttranslational modification, protein turnover, chaperones)	COG0459(Prevents misfolding and promotes the refolding and proper assembly of unfolded polypeptides generated under stress conditions (By similarity))	PF00118.25(Cpn60_TCP1:TCP-1/cpn60 chaperonin family)	sp|P08926|RUBA_PEA(RuBisCO large subunit-binding protein subunit alpha, chloroplastic OS=Pisum sativum OX=3888 PE=1 SV=2)
Cs_ont_6g019170	Cs_ont_6g019170	291	0.144748	-2.78838	1.14939e-42	6.48804e-41	yes	down	101	144	138	194	206	144	3.92	4.28	4.05	24.56	25.17	18.75	4.08333	22.8267	GAY50334.1(hypothetical protein CUMW_125760 [Citrus unshiu])	GO:0016021(cellular_component:integral component of membrane)				ENOG410XYTD(S:Function unknown)	ENOG410XYTD(-)
Cs_ont_5g036780	Cs_ont_5g036780	1560	7.03914	2.8154	1.6724e-42	9.41361e-41	yes	up	4589	4473	4580	149	113	144	54.27	42.92	43.76	6.09	4.54	6.26	46.9833	5.63	XP_006485788.1(LOB domain-containing protein 41 [Citrus sinensis])	GO:0010468(biological_process:regulation of gene expression)				ENOG410YB85(S:Function unknown)	ENOG410YB85(lob domain-containing protein)	PF03195.15(LOB:Lateral organ boundaries (LOB) domain)	sp|Q9M886|LBD41_ARATH(LOB domain-containing protein 41 OS=Arabidopsis thaliana OX=3702 GN=LBD41 PE=2 SV=1)
Cs_ont_5g014480	Cs_ont_5g014480	2001	0.031776	-4.97592	1.82155e-42	1.0215e-40	yes	down	30	32	45	148	211	328	0.26	0.23	0.32	4.54	6.38	10.73	0.27	7.21667	XP_006443475.1(ankyrin-1 [Citrus clementina])							PF12796.8(Ank_2:Ankyrin repeats (3 copies)); PF13637.7(Ank_4:Ankyrin repeats (many copies)); PF00023.31(Ank:Ankyrin repeat); PF13857.7(Ank_5:Ankyrin repeats (many copies)); PF13606.7(Ank_3:Ankyrin repeat); PF00635.27(Motile_Sperm:MSP (Major sperm protein) domain)	sp|C7B178|VPY_PETHY(Protein VAPYRIN OS=Petunia hybrida OX=4102 GN=VPY PE=2 SV=1)
Cs_ont_5g020600	Cs_ont_5g020600	898	0.0853501	-3.55046	1.82503e-42	1.0215e-40	yes	down	702	1454	1691	3821	2748	2435	17.04	27.9	32.17	312.1	218.79	208.13	25.7033	246.34	XP_006492785.1(uncharacterized protein LOC102627820 [Citrus sinensis])					ENOG410ZFSV(S:Function unknown)	ENOG410ZFSV(-)
Cs_ont_8g024850	Cs_ont_8g024850	1993	0.312503	-1.67806	2.41741e-42	1.34928e-40	yes	down	5267	6512	6633	4181	4521	3478	46.64	47.09	47.81	128.72	137.23	114.34	47.18	126.763	XP_006487052.1(U-box domain-containing protein 26 [Citrus sinensis])	GO:0004842(molecular_function:ubiquitin-protein transferase activity)				ENOG410YB5U(O:Posttranslational modification, protein turnover, chaperones)	ENOG410YB5U(Ubox domain-containing protein)	PF04564.16(U-box:U-box domain)	sp|Q9FXA4|PUB26_ARATH(U-box domain-containing protein 26 OS=Arabidopsis thaliana OX=3702 GN=PUB26 PE=2 SV=1)
Cs_ont_3g017220	Cs_ont_3g017220	2198	0.244817	-2.03023	2.88022e-42	1.60311e-40	yes	down	1800	2293	3156	1887	2274	1856	14.24	14.85	20.38	52.03	61.86	54.71	16.49	56.2	XP_006471875.1(protein FANTASTIC FOUR 2 [Citrus sinensis])					ENOG41113Z9(S:Function unknown)	ENOG41113Z9(Protein of unknown function (DUF3049))	PF11250.9(FAF:Fantastic Four meristem regulator)
Cs_ont_9g003850	Cs_ont_9g003850	2642	50.2994	5.65247	2.88921e-42	1.60363e-40	yes	up	1351	1675	3004	8	4	12	8.47	8.62	15.36	0.16	0.08	0.29	10.8167	0.176667	XP_006419729.1(sugar transporter ERD6-like 16 [Citrus clementina])	GO:0005887(cellular_component:integral component of plasma membrane); GO:0022857(molecular_function:transmembrane transporter activity); GO:0005351(molecular_function:sugar:proton symporter activity); GO:0016021(cellular_component:integral component of membrane); GO:0046323(biological_process:glucose import)	K08145	SLC2A8, GLUT8		ENOG410XNQK(G:Carbohydrate transport and metabolism)	ENOG410XNQK(Transporter)	PF00083.25(Sugar_tr:Sugar (and other) transporter); PF07690.17(MFS_1:Major Facilitator Superfamily)	sp|Q8LBI9|EDL16_ARATH(Sugar transporter ERD6-like 16 OS=Arabidopsis thaliana OX=3702 GN=At5g18840 PE=2 SV=2)
Cs_ont_2g020190	Cs_ont_2g020190	351	0.0301212	-5.05308	3.69597e-42	2.04572e-40	yes	down	23	38	46	136	296	285	1.34	1.25	1.5	19.09	39.98	40.92	1.36333	33.33	XP_006447438.1(calcium-binding protein PBP1 [Citrus clementina])	GO:0005509(molecular_function:calcium ion binding)				COG5126(D:Cell cycle control, cell division, chromosome partitioning); COG5126(T:Signal transduction mechanisms); COG5126(Z:Cytoskeleton)	COG5126(Calcium-binding protein); COG5126(Calcium-binding protein); COG5126(Calcium-binding protein)	PF13833.7(EF-hand_8:EF-hand domain pair); PF12763.8(EF-hand_4:Cytoskeletal-regulatory complex EF hand); PF00036.33(EF-hand_1:EF hand)	sp|O81831|CARP1_ARATH(Calcium-binding protein KRP1 OS=Arabidopsis thaliana OX=3702 GN=KRP1 PE=2 SV=1)
Cs_ont_9g008140	Cs_ont_9g008140	2544	3.9076	1.96628	4.61663e-42	2.54823e-40	yes	up	7235	9571	8853	400	519	437	59.88	64.84	59.71	11.56	14.76	13.43	61.4767	13.25	XP_006489739.1(inorganic phosphate transporter 1-4 [Citrus sinensis])	GO:0006817(biological_process:phosphate ion transport); GO:0016021(cellular_component:integral component of membrane); GO:0005315(molecular_function:inorganic phosphate transmembrane transporter activity)	K08176	PHO84		ENOG410ZVN7(G:Carbohydrate transport and metabolism)	ENOG410ZVN7(phosphate transporter)	PF00083.25(Sugar_tr:Sugar (and other) transporter); PF07690.17(MFS_1:Major Facilitator Superfamily)	sp|A7KTC5|PHT11_PETHY(Low affinity inorganic phosphate transporter 1 OS=Petunia hybrida OX=4102 GN=PT1 PE=2 SV=1)
Cs_ont_5g047230	Cs_ont_5g047230	1002	0.271521	-1.88086	5.39935e-42	2.97203e-40	yes	down	2817	4532	4384	2983	3259	2570	58.68	75.15	72.17	210.59	224.82	190.69	68.6667	208.7	XP_006476656.1(uncharacterized protein LOC102607239 [Citrus sinensis])	GO:0003899(molecular_function:DNA-directed RNA polymerase activity); GO:0016021(cellular_component:integral component of membrane)				ENOG4111RQR(S:Function unknown)	ENOG4111RQR(Protein of unknown function (DUF1118))	PF06549.13(DUF1118:Protein of unknown function (DUF1118))
Cs_ont_3g032290	Cs_ont_3g032290	171	2.36351	1.24093	5.69574e-42	3.12654e-40	yes	up	178719	250821	275384	19082.4	20989.7	20767.6	9180.44	9645.95	10418.1	3124.01	3289.8	3447.49	9748.16	3287.1
Cs_ont_4g007160	Cs_ont_4g007160	1196	2.66943	1.41653	9.89261e-42	5.41539e-40	yes	up	33378	44069	50408	3265	3635	2903	549.76	583.15	663.12	183.94	200.75	172.86	598.677	185.85	XP_006475729.1(strigolactone esterase D14 [Citrus sinensis])					ENOG410XPCS(S:Function unknown)	ENOG410XPCS(Alpha beta hydrolase fold protein)	PF00561.21(Abhydrolase_1:alpha/beta hydrolase fold); PF12697.8(Abhydrolase_6:Alpha/beta hydrolase family); PF12146.9(Hydrolase_4:Serine aminopeptidase, S33)	sp|J9U5U9|DAD2_PETHY(Probable strigolactone esterase DAD2 OS=Petunia hybrida OX=4102 GN=DAD2 PE=1 SV=1)
Cs_ont_5g047140	Cs_ont_5g047140	2218	11.1076	3.47348	1.04824e-41	5.72253e-40	yes	up	976	1186	1351	30	13	22	7.58	7.54	8.59	0.82	0.35	0.63	7.90333	0.6	XP_006476663.1(protein NRT1/ PTR FAMILY 2.11-like [Citrus sinensis])	GO:0022857(molecular_function:transmembrane transporter activity); GO:0016021(cellular_component:integral component of membrane); GO:0005886(cellular_component:plasma membrane)				COG3104(E:Amino acid transport and metabolism)	COG3104(transporter)	PF00854.22(PTR2:POT family)	sp|Q944G5|PTR44_ARATH(Protein NRT1/ PTR FAMILY 2.10 OS=Arabidopsis thaliana OX=3702 GN=NPF2.10 PE=1 SV=3)
Cs_ont_8g002130	Cs_ont_8g002130	1200	15.3508	3.94025	1.11769e-41	6.08499e-40	yes	up	1121	2213	2420	22	23	30	11.08	17.45	17.93	0.82	0.58	0.97	15.4867	0.79	XP_006424880.1(transcription factor LUX [Citrus clementina])	GO:0003700(molecular_function:transcription factor activity, sequence-specific DNA binding); GO:0005634(cellular_component:nucleus); GO:0003677(molecular_function:DNA binding)				ENOG410XXJ3(K:Transcription)	ENOG410XXJ3(Myb family transcription factor)	PF00249.32(Myb_DNA-binding:Myb-like DNA-binding domain)	sp|Q9LTH4|PCLL_ARATH(Transcription factor BOA OS=Arabidopsis thaliana OX=3702 GN=BOA PE=2 SV=1)
Cs_ont_8g025440	Cs_ont_8g025440	2128	3.27657	1.71219	1.45833e-41	7.91789e-40	yes	up	10233	16115	17668	908	877	937	83.74	107.92	117.94	25.82	24.59	28.56	103.2	26.3233	XP_006486996.1(triacylglycerol lipase 1 isoform X2 [Citrus sinensis])	GO:0016021(cellular_component:integral component of membrane); GO:0004806(molecular_function:triglyceride lipase activity); GO:0006629(biological_process:lipid metabolic process); GO:0016788(molecular_function:hydrolase activity, acting on ester bonds); GO:0016042(biological_process:lipid catabolic process)	K01052	LIPA	map00100(Steroid biosynthesis)	COG0596(S:Function unknown)	COG0596(Alpha beta hydrolase)	PF04083.17(Abhydro_lipase:Partial alpha/beta-hydrolase lipase region); PF00561.21(Abhydrolase_1:alpha/beta hydrolase fold); PF12697.8(Abhydrolase_6:Alpha/beta hydrolase family); PF12146.9(Hydrolase_4:Serine aminopeptidase, S33)	sp|Q71DJ5|LIP1_ARATH(Triacylglycerol lipase 1 OS=Arabidopsis thaliana OX=3702 GN=LIP1 PE=1 SV=1)
Cs_ont_9g000320	Cs_ont_9g000320	4915	0.4875	-1.03653	1.71656e-41	9.29462e-40	yes	down	3055.35	3804.87	4111.8	1549.12	1626.79	1455.59	32.16	32.46	34.48	58.97	59.86	58.99	33.0333	59.2733	XP_006419239.1(novel plant SNARE 13 [Citrus clementina])	GO:0005794(cellular_component:Golgi apparatus); GO:0006891(biological_process:intra-Golgi vesicle-mediated transport); GO:0006890(biological_process:retrograde vesicle-mediated transport, Golgi to ER); GO:0006888(biological_process:ER to Golgi vesicle-mediated transport); GO:0006896(biological_process:Golgi to vacuole transport); GO:0016021(cellular_component:integral component of membrane); GO:0…	K08494	NSPN		ENOG411023C(S:Function unknown)	ENOG411023C(novel plant snare)	PF12352.9(V-SNARE_C:Snare region anchored in the vesicle membrane C-terminus); PF03908.14(Sec20:Sec20); PF00015.22(MCPsignal:Methyl-accepting chemotaxis protein (MCP) signalling domain)	sp|Q9LRP1|NPS13_ARATH(Novel plant SNARE 13 OS=Arabidopsis thaliana OX=3702 GN=NPSN13 PE=1 SV=1)
Cs_ont_8g022090	Cs_ont_8g022090	2028	2.59769	1.37723	2.09921e-41	1.13357e-39	yes	up	2651.23	3371.74	3546.5	245.09	269	244.01	17.7	18.3	19.05	5.9	6	6.07	18.35	5.99	XP_006423237.2(probable metal-nicotianamine transporter YSL6 isoform X1 [Citrus clementina])	GO:0016021(cellular_component:integral component of membrane); GO:0016020(cellular_component:membrane); GO:0055085(biological_process:transmembrane transport); GO:0005774(cellular_component:vacuolar membrane)				COG1297(S:Function unknown)	COG1297(oligo-peptide transporter)	PF03169.16(OPT:OPT oligopeptide transporter protein)	sp|Q6R3K6|YSL6_ARATH(Probable metal-nicotianamine transporter YSL6 OS=Arabidopsis thaliana OX=3702 GN=YSL6 PE=2 SV=2)
Cs_ont_3g023080	Cs_ont_3g023080	1182	0.37543	-1.41338	2.59254e-41	1.39619e-39	yes	down	1759.86	2283.1	2760.69	1338.87	1171.48	1190.52	29.43	30.66	36.85	76.54	65.64	71.92	32.3133	71.3667	XP_006495229.1(3-oxo-Delta(4,5)-steroid 5-beta-reductase-like [Citrus sinensis])		K22419	VEP1					sp|Q9STX2|VEP1_ARATH(3-oxo-Delta(4,5)-steroid 5-beta-reductase OS=Arabidopsis thaliana OX=3702 GN=VEP1 PE=1 SV=1)
Cs_ont_7g020410	Cs_ont_7g020410	2401	7.1854	2.84507	3.11656e-41	1.67387e-39	yes	up	4078	5737	6102	194	155	105	28.97	33.65	35.54	4.79	3.77	2.86	32.72	3.80667	XP_006484293.1(ruBisCO large subunit-binding protein subunit beta, chloroplastic [Citrus sinensis])	GO:0009941(cellular_component:chloroplast envelope); GO:0045041(biological_process:protein import into mitochondrial intermembrane space); GO:0009570(cellular_component:chloroplast stroma); GO:0005829(cellular_component:cytosol); GO:0006458(biological_process:'de novo' protein folding); GO:0051082(molecular_function:unfolded protein binding); GO:0042026(biological_process:protein refolding); GO:0…	K04077	groEL, HSPD1	map03018(RNA degradation)	COG0459(O:Posttranslational modification, protein turnover, chaperones)	COG0459(Prevents misfolding and promotes the refolding and proper assembly of unfolded polypeptides generated under stress conditions (By similarity))	PF00118.25(Cpn60_TCP1:TCP-1/cpn60 chaperonin family)	sp|Q9C667|CPNB4_ARATH(Chaperonin 60 subunit beta 4, chloroplastic OS=Arabidopsis thaliana OX=3702 GN=CPN60B4 PE=1 SV=1)
Cs_ont_2g035490	Cs_ont_2g035490	1435	0.194919	-2.35905	3.19945e-41	1.71377e-39	yes	down	5482	8160.97	6853	7400	8460	5831	71.01	85.64	71.59	331.1	372.18	277.71	76.08	326.997	XP_006445578.1(protein MET1, chloroplastic [Citrus clementina])					ENOG410ZEH3(S:Function unknown)	ENOG410ZEH3(-)	PF00595.25(PDZ:PDZ domain)	sp|Q94BS2|MET1_ARATH(Protein MET1, chloroplastic OS=Arabidopsis thaliana OX=3702 GN=MET1 PE=1 SV=1)
Cs_ont_3g019550	Cs_ont_3g019550	1668	0.113734	-3.13626	3.40199e-41	1.81737e-39	yes	down	4316.18	3712.62	4606.74	5946.7	8018.96	9245.27	39.46	28.64	35.24	170.03	225.28	278.08	34.4467	224.463	XP_006432918.1(berberine bridge enzyme-like 8 [Citrus clementina])	GO:0050468(molecular_function:reticuline oxidase activity); GO:0071949(molecular_function:FAD binding); GO:0016491(molecular_function:oxidoreductase activity)				COG0277(C:Energy production and conversion)	COG0277(FAD linked oxidase domain protein)	PF08031.13(BBE:Berberine and berberine like); PF01565.24(FAD_binding_4:FAD binding domain)	sp|Q9SA85|BBE8_ARATH(Berberine bridge enzyme-like 8 OS=Arabidopsis thaliana OX=3702 GN=At1g30700 PE=2 SV=1)
Cs_ont_7g026950	Cs_ont_7g026950	3521	2.77303	1.47146	3.78384e-41	2.01596e-39	yes	up	3049	3852	4108	262	261	293	14.81	15.34	16.38	4.45	4.41	5.48	15.51	4.78	XP_015387279.1(CSC1-like protein At1g69450 isoform X2 [Citrus sinensis])	GO:0016021(cellular_component:integral component of membrane); GO:0005227(molecular_function:calcium activated cation channel activity); GO:0005886(cellular_component:plasma membrane)	K21989	TMEM63		COG5594(S:Function unknown)	COG5594(transmembrane protein 63C)	PF02714.16(RSN1_7TM:Calcium-dependent channel, 7TM region, putative phosphate); PF13967.7(RSN1_TM:Late exocytosis, associated with Golgi transport); PF14703.7(PHM7_cyt:Cytosolic domain of 10TM putative phosphate transporter)	sp|F4I248|CSCLB_ARATH(CSC1-like protein At1g69450 OS=Arabidopsis thaliana OX=3702 GN=At1g69450 PE=2 SV=1)
Cs_ont_3g008370	Cs_ont_3g008370	1314	0.228467	-2.12994	4.71369e-41	2.50467e-39	yes	down	1475	1570	1660	1642	1432	1216	20.54	17.34	18.22	78.29	67.67	61.64	18.7	69.2	XP_006434322.1(protein STAY-GREEN LIKE, chloroplastic [Citrus clementina])		K22013	SGR, SGRL	map00860(Porphyrin and chlorophyll metabolism)	ENOG4111UAI(S:Function unknown)	ENOG4111UAI(Senescence-inducible chloroplast stay-green protein)	PF12638.8(Staygreen:Staygreen protein)	sp|Q94AQ9|SGRL_ARATH(Magnesium dechelatase SGRL, chloroplastic OS=Arabidopsis thaliana OX=3702 GN=SGRL PE=1 SV=1)
Cs_ont_8g002920	Cs_ont_8g002920	1911	0.125126	-2.99854	6.59278e-41	3.49382e-39	yes	down	982.49	1233.55	1061.47	1330.13	2111.35	1992.58	7.96	8.33	7.18	35.35	54.98	56.21	7.82333	48.8467	ESR38038.1(hypothetical protein CICLE_v10028007mg [Citrus clementina])	GO:0005737(cellular_component:cytoplasm); GO:0006986(biological_process:response to unfolded protein); GO:0042623(molecular_function:ATPase activity, coupled); GO:0031072(molecular_function:heat shock protein binding); GO:0044183(molecular_function:protein binding involved in protein folding); GO:0051082(molecular_function:unfolded protein binding); GO:0051787(molecular_function:misfolded protein…	K03283	HSPA1s	map04144(Endocytosis); map04141(Protein processing in endoplasmic reticulum); map03040(Spliceosome)			PF00012.21(HSP70:Hsp70 protein); PF06723.14(MreB_Mbl:MreB/Mbl protein)	sp|P09189|HSP7C_PETHY(Heat shock cognate 70 kDa protein OS=Petunia hybrida OX=4102 GN=HSP70 PE=2 SV=1)
Cs_ont_6g007340	Cs_ont_6g007340	2342	0.478195	-1.06433	7.22069e-41	3.81643e-39	yes	down	25260	29079	32823	12354	12818	12437	185.98	175.42	197.43	317.33	324.95	341.75	186.277	328.01	GAY33284.1(hypothetical protein CUMW_006530 [Citrus unshiu])	GO:0000015(cellular_component:phosphopyruvate hydratase complex); GO:0000287(molecular_function:magnesium ion binding); GO:0004634(molecular_function:phosphopyruvate hydratase activity); GO:0006096(biological_process:glycolytic process)	K01689	ENO, eno	map03018(RNA degradation); map00010(Glycolysis / Gluconeogenesis)	COG0148(G:Carbohydrate transport and metabolism)	COG0148(Catalyzes the reversible conversion of 2- phosphoglycerate into phosphoenolpyruvate. It is essential for the degradation of carbohydrates via glycolysis (By similarity))	PF00113.23(Enolase_C:Enolase, C-terminal TIM barrel domain); PF03952.17(Enolase_N:Enolase, N-terminal domain); PF13378.7(MR_MLE_C:Enolase C-terminal domain-like); PF07476.12(MAAL_C:Methylaspartate ammonia-lyase C-terminus)	sp|P42896|ENO_RICCO(Enolase OS=Ricinus communis OX=3988 PE=2 SV=1)
Cs_ont_6g014970	Cs_ont_6g014970	495	0.295086	-1.76079	9.11114e-41	4.80287e-39	yes	down	766	1062	1333	761	680	734	15.7	15.34	18.65	42.02	37.85	47.27	16.5633	42.38	XP_006429363.1(high mobility group B protein 1 [Citrus clementina])	GO:0005634(cellular_component:nucleus); GO:0003677(molecular_function:DNA binding)	K10802	HMGB1	map03410(Base excision repair)	COG5648(B:Chromatin structure and dynamics)	COG5648(high mobility group)	PF00505.20(HMG_box:HMG (high mobility group) box); PF09011.11(HMG_box_2:HMG-box domain); PF04690.14(YABBY:YABBY protein)	sp|O49596|HMGB2_ARATH(High mobility group B protein 2 OS=Arabidopsis thaliana OX=3702 GN=HMGB2 PE=1 SV=1)
Cs_ont_3g005570	Cs_ont_3g005570	1585	0.0764699	-3.70896	1.11187e-40	5.8457e-39	yes	down	4798	5703	12552	21414	18691	19840	55.66	53.71	117.71	858.62	737.37	846.28	75.6933	814.09	XP_006473269.1(probable isoaspartyl peptidase/L-asparaginase 2 [Citrus sinensis])	GO:0016540(biological_process:protein autoprocessing); GO:0016787(molecular_function:hydrolase activity); GO:0008798(molecular_function:beta-aspartyl-peptidase activity); GO:0005737(cellular_component:cytoplasm); GO:0004067(molecular_function:asparaginase activity)	K13051	ASRGL1, iaaA	map00460(Cyanoamino acid metabolism); map00250(Alanine, aspartate and glutamate metabolism)	COG1446(E:Amino acid transport and metabolism)	COG1446(asparaginase)	PF01112.19(Asparaginase_2:Asparaginase)	sp|Q8GXG1|ASPGB_ARATH(Probable isoaspartyl peptidase/L-asparaginase 2 OS=Arabidopsis thaliana OX=3702 GN=At3g16150 PE=2 SV=2)
Cs_ont_2g029100	Cs_ont_2g029100	2698	6.58604	2.71941	1.11551e-40	5.84937e-39	yes	up	4334	4621	4386	125	173	126	27.25	23.88	22.62	2.75	3.76	2.97	24.5833	3.16	XP_006470324.1(phosphoglucan phosphatase LSF1, chloroplastic isoform X1 [Citrus sinensis])	GO:0019203(molecular_function:carbohydrate phosphatase activity); GO:0009569(cellular_component:chloroplast starch grain); GO:0008138(molecular_function:protein tyrosine/serine/threonine phosphatase activity); GO:0009570(cellular_component:chloroplast stroma); GO:0005983(biological_process:starch catabolic process); GO:0043036(cellular_component:starch grain); GO:0009507(cellular_component:chloro…				ENOG411126M(T:Signal transduction mechanisms)	ENOG411126M(Dual specificity phosphatase, catalytic domain)	PF16561.6(AMPK1_CBM:Glycogen recognition site of AMP-activated protein kinase); PF00782.21(DSPc:Dual specificity phosphatase, catalytic domain)	sp|F4J117|LSF1_ARATH(Phosphoglucan phosphatase LSF1, chloroplastic OS=Arabidopsis thaliana OX=3702 GN=LSF1 PE=1 SV=1)
Cs_ont_7g002760	Cs_ont_7g002760	1055	1.44293e-05	-16.0806	1.15371e-40	6.0338e-39	yes	down	0	0	0	2267.61	3527.59	2149.21	0	0	0	149.73	227.84	149.43	0	175.667	XP_006435883.1(uncharacterized protein LOC18045604 [Citrus clementina])	GO:0005634(cellular_component:nucleus); GO:0009658(biological_process:chloroplast organization); GO:0008270(molecular_function:zinc ion binding); GO:0003677(molecular_function:DNA binding); GO:0015079(molecular_function:potassium ion transmembrane transporter activity); GO:0016021(cellular_component:integral component of membrane); GO:0045893(biological_process:positive regulation of transcriptio…				ENOG4111PGH(S:Function unknown)	ENOG4111PGH(-)	PF05349.13(GATA-N:GATA-type transcription activator, N-terminal)
Cs_ont_4g006750	Cs_ont_4g006750	2405	0.274552	-1.86485	1.20969e-40	6.31005e-39	yes	down	1321	1561.02	1642	1126	1311	973	8.99	8.55	8.94	26.08	30.1	24.08	8.82667	26.7533	XP_006475773.1(uncharacterized protein LOC102609473 isoform X1 [Citrus sinensis])					ENOG410XT9U(S:Function unknown)	ENOG410XT9U(soul heme-binding)	PF04832.13(SOUL:SOUL heme-binding protein); PF10184.10(DUF2358:Uncharacterized conserved protein (DUF2358))	sp|Q9SR77|HBPL1_ARATH(Heme-binding-like protein At3g10130, chloroplastic OS=Arabidopsis thaliana OX=3702 GN=At3g10130 PE=1 SV=1)
Cs_ont_1g016710	Cs_ont_1g016710	1918	0.260989	-1.93794	1.30804e-40	6.80521e-39	yes	down	428	711	709	512	481	447	3.96	5.37	5.34	16.47	15.25	15.34	4.89	15.6867	XP_024948796.1(uncharacterized protein LOC102613008 [Citrus sinensis])					ENOG410XV03(S:Function unknown)	ENOG410XV03(-)
Cs_ont_6g010240	Cs_ont_6g010240	1464	0.25804	-1.95433	1.34292e-40	6.9685e-39	yes	down	3872	4449	5003	2976	3869	3802	46.72	43.49	48.98	129.4	163.84	174.29	46.3967	155.843	XP_024955768.1(serine/arginine-rich SC35-like splicing factor SCL33 isoform X1 [Citrus sinensis])	GO:0005737(cellular_component:cytoplasm); GO:0016607(cellular_component:nuclear speck); GO:0000381(biological_process:regulation of alternative mRNA splicing, via spliceosome); GO:0045292(biological_process:mRNA cis splicing, via spliceosome); GO:0003723(molecular_function:RNA binding); GO:0005634(cellular_component:nucleus)	K12900	FUSIP1	map03040(Spliceosome)	ENOG410YDCS(S:Function unknown)	ENOG410YDCS(RRM)	PF00076.23(RRM_1:RNA recognition motif. (a.k.a. RRM, RBD, or RNP domain))	sp|Q9LHP2|SL30A_ARATH(Serine/arginine-rich SC35-like splicing factor SCL30A OS=Arabidopsis thaliana OX=3702 GN=SCL30A PE=1 SV=1)
Cs_ont_3g033490	Cs_ont_3g033490	1511	0.342348	-1.54646	1.55326e-40	8.03904e-39	yes	down	1218.9	1387.51	1808.86	941.49	849.86	854.04	14.98	13.83	17.94	39.94	35.45	38.51	15.5833	37.9667	XP_006450012.1(3-oxo-Delta(4,5)-steroid 5-beta-reductase [Citrus clementina])		K22419	VEP1					sp|Q9STX2|VEP1_ARATH(3-oxo-Delta(4,5)-steroid 5-beta-reductase OS=Arabidopsis thaliana OX=3702 GN=VEP1 PE=1 SV=1)
Cs_ont_8g002420	Cs_ont_8g002420	1321	0.388733	-1.36315	1.77597e-40	9.16785e-39	yes	down	2002	2394	2640	1321	1305	1107	26.97	25.77	28.58	62.47	60.39	55.67	27.1067	59.51	XP_006424847.1(PGR5-like protein 1B, chloroplastic [Citrus clementina])	GO:0009535(cellular_component:chloroplast thylakoid membrane); GO:0016021(cellular_component:integral component of membrane); GO:0009773(biological_process:photosynthetic electron transport in photosystem I); GO:0016730(molecular_function:oxidoreductase activity, acting on iron-sulfur proteins as donors)				ENOG4111J4U(S:Function unknown)	ENOG4111J4U(PGR5-like protein)	PF14255.7(Cys_rich_CPXG:Cysteine-rich CPXCG)
Cs_ont_4g005560	Cs_ont_4g005560	2384	0.255855	-1.9666	2.02699e-40	1.04367e-38	yes	down	4183	4524	5710	4051	4376	3204	30.19	26.76	33.68	102.02	108.8	86.35	30.21	99.0567	XP_006475919.1(acyl-lipid (9-3)-desaturase [Citrus sinensis])	GO:0016021(cellular_component:integral component of membrane); GO:0006629(biological_process:lipid metabolic process); GO:0016491(molecular_function:oxidoreductase activity)	K21737	ACET6, DES6		ENOG410XVSZ(I:Lipid transport and metabolism)	ENOG410XVSZ(Fatty acid desaturase)	PF00487.25(FA_desaturase:Fatty acid desaturase); PF00173.29(Cyt-b5:Cytochrome b5-like Heme/Steroid binding domain)	sp|O04353|DES6_BOROF(Acyl-lipid (9-3)-desaturase OS=Borago officinalis OX=13363 PE=1 SV=1)
Cs_ont_3g006570	Cs_ont_3g006570	1142	0.212073	-2.23737	3.8152e-40	1.95932e-38	yes	down	793	898	927	983	896	686	13.87	12.59	12.92	58.68	52.39	43.22	13.1267	51.43	XP_006473166.1(NAD(P)H-quinone oxidoreductase subunit T, chloroplastic [Citrus sinensis])	GO:0009535(cellular_component:chloroplast thylakoid membrane); GO:0010598(cellular_component:NAD(P)H dehydrogenase complex (plastoquinone)); GO:0016021(cellular_component:integral component of membrane)	K23051	ndhT		COG0484(O:Posttranslational modification, protein turnover, chaperones)	COG0484(ATP binding to DnaK triggers the release of the substrate protein, thus completing the reaction cycle. Several rounds of ATP-dependent interactions between DnaJ, DnaK and GrpE are required for fully efficient folding. Also involved, together with DnaK and GrpE, in the DNA replication of plasmids through activation of initiation proteins (By similarity))	PF00226.32(DnaJ:DnaJ domain)	sp|Q9SMS0|NDHT_ARATH(NAD(P)H-quinone oxidoreductase subunit T, chloroplastic OS=Arabidopsis thaliana OX=3702 GN=ndhT PE=1 SV=1)
Cs_ont_9g003350	Cs_ont_9g003350	1857	2.39303	1.25884	6.42766e-40	3.29248e-38	yes	up	11812	14767	14737	1241	1224	1102	112.71	114.81	114.26	41.31	40.01	39.09	113.927	40.1367	XP_006419639.1(lipase isoform X1 [Citrus clementina])	GO:0016787(molecular_function:hydrolase activity); GO:0006629(biological_process:lipid metabolic process)				ENOG4112AY3(S:Function unknown); ENOG410YFCF(O:Posttranslational modification, protein turnover, chaperones)	ENOG4112AY3(Lipase (class 3)); ENOG410YFCF(Lipase (class 3))	PF01764.26(Lipase_3:Lipase (class 3)); PF11187.9(DUF2974:Protein of unknown function (DUF2974))	sp|P19515|LIP_RHIMI(Lipase OS=Rhizomucor miehei OX=4839 PE=1 SV=2)
Cs_ont_9g000230	Cs_ont_9g000230	1326	0.312823	-1.67658	9.13321e-40	4.66637e-38	yes	down	4395.7	6144.95	5575.63	3953.5	3299.79	3359.73	63.49	71.62	64.65	196.17	160.75	176.68	66.5867	177.867	XP_006419227.1(CBL-interacting serine/threonine-protein kinase 1 isoform X2 [Citrus clementina])	GO:0005737(cellular_component:cytoplasm); GO:0006468(biological_process:protein phosphorylation); GO:0016021(cellular_component:integral component of membrane); GO:0004674(molecular_function:protein serine/threonine kinase activity); GO:0007165(biological_process:signal transduction); GO:0004672(molecular_function:protein kinase activity); GO:0035556(biological_process:intracellular signal transd…	K07198	PRKAA, AMPK		COG0515(T:Signal transduction mechanisms)	COG0515(Serine Threonine protein kinase)	PF00069.26(Pkinase:Protein kinase domain); PF07714.18(PK_Tyr_Ser-Thr:Protein tyrosine and serine/threonine kinase); PF03822.15(NAF:NAF domain); PF14531.7(Kinase-like:Kinase-like)	sp|Q8RWC9|CIPK1_ARATH(CBL-interacting serine/threonine-protein kinase 1 OS=Arabidopsis thaliana OX=3702 GN=CIPK1 PE=1 SV=2)
Cs_ont_9g027940	Cs_ont_9g027940	1309	4.83645	2.27395	1.12215e-39	5.71866e-38	yes	up	1700	1911	2170	99	71	77	24.96	22.63	25.56	4.99	3.51	4.11	24.3833	4.20333	XP_006422237.1(serine/threonine-protein kinase pakE [Citrus clementina])					ENOG410YYRA(S:Function unknown)	ENOG410YYRA(expressed protein)
Cs_ont_2g003290	Cs_ont_2g003290	3108	0.221173	-2.17675	1.17644e-39	5.97351e-38	yes	down	2436	3136	3087	2259	3263	2555	13.79	14.62	14.31	44.83	64.34	54.23	14.24	54.4667	XP_006467604.1(U-box domain-containing protein 17 [Citrus sinensis])	GO:0005737(cellular_component:cytoplasm); GO:0016874(molecular_function:ligase activity); GO:0005634(cellular_component:nucleus); GO:0004842(molecular_function:ubiquitin-protein transferase activity)				ENOG410YC2C(O:Posttranslational modification, protein turnover, chaperones)	ENOG410YC2C(Ubox domain-containing protein)	PF04564.16(U-box:U-box domain); PF00514.24(Arm:Armadillo/beta-catenin-like repeat); PF04826.14(Arm_2:Armadillo-like)	sp|Q9C7R6|PUB17_ARATH(U-box domain-containing protein 17 OS=Arabidopsis thaliana OX=3702 GN=PUB17 PE=2 SV=1)
Cs_ont_6g016590	Cs_ont_6g016590	1044	0.25952	-1.94608	1.17815e-39	5.97351e-38	yes	down	995	1028	1293	779	938	921	19.6	16.16	20.19	52.14	61.4	64.88	18.65	59.4733	XP_006429181.1(NADPH-dependent aldo-keto reductase, chloroplastic [Citrus clementina])	GO:0004032(molecular_function:alditol:NADP+ 1-oxidoreductase activity); GO:0008106(molecular_function:alcohol dehydrogenase (NADP+) activity); GO:0005829(cellular_component:cytosol); GO:0016491(molecular_function:oxidoreductase activity)	K00002	AKR1A1, adh	map00010(Glycolysis / Gluconeogenesis); map00040(Pentose and glucuronate interconversions); map00561(Glycerolipid metabolism)	COG0656(S:Function unknown)	COG0656(reductase)	PF00248.22(Aldo_ket_red:Aldo/keto reductase family)	sp|Q0PGJ6|AKRC9_ARATH(NADPH-dependent aldo-keto reductase, chloroplastic OS=Arabidopsis thaliana OX=3702 GN=AKR4C9 PE=1 SV=1)
Cs_ont_7g015590	Cs_ont_7g015590	2632	2.461	1.29925	1.46756e-39	7.42199e-38	yes	up	12012	16012	15950	1234	1332	1112	88.13	96.44	95.17	30.94	34.05	31.3	93.2467	32.0967	XP_006437209.1(integrin-linked protein kinase 1 isoform X1 [Citrus clementina])	GO:0004674(molecular_function:protein serine/threonine kinase activity); GO:0005524(molecular_function:ATP binding); GO:0004672(molecular_function:protein kinase activity)				COG0515(T:Signal transduction mechanisms)	COG0515(Serine Threonine protein kinase)	PF07714.18(PK_Tyr_Ser-Thr:Protein tyrosine and serine/threonine kinase); PF00069.26(Pkinase:Protein kinase domain); PF12796.8(Ank_2:Ankyrin repeats (3 copies)); PF00023.31(Ank:Ankyrin repeat); PF13606.7(Ank_3:Ankyrin repeat); PF13637.7(Ank_4:Ankyrin repeats (many copies)); PF13857.7(Ank_5:Ankyrin repeats (many copies))	sp|F4IS56|ILK1_ARATH(Integrin-linked protein kinase 1 OS=Arabidopsis thaliana OX=3702 GN=ILK1 PE=1 SV=1)
Cs_ont_2g031180	Cs_ont_2g031180	1684	0.189445	-2.40015	1.66901e-39	8.41939e-38	yes	down	658	1050	902	1066	1012	750	7.1	9.21	7.88	39.82	37.22	29.84	8.06333	35.6267	XP_006470742.1(methanol O-anthraniloyltransferase-like [Citrus sinensis])	GO:0016021(cellular_component:integral component of membrane); GO:0016747(molecular_function:transferase activity, transferring acyl groups other than amino-acyl groups)	K19861	BEBT, AMAT		ENOG4111937(S:Function unknown)	ENOG4111937(benzyl alcohol O-benzoyltransferase-like)	PF02458.16(Transferase:Transferase family)	sp|Q3ZPN4|ACMAT_VITLA(Methanol O-anthraniloyltransferase OS=Vitis labrusca OX=103355 GN=AMAT PE=1 SV=1)
Cs_ont_8g020690	Cs_ont_8g020690	1407	2.57748	1.36596	1.67717e-39	8.43922e-38	yes	up	6597.42	8609.19	8344.85	670.75	629.16	584.62	66.19	70.52	68.02	23.68	20.25	22.14	68.2433	22.0233	XP_006487338.1(purple acid phosphatase 2-like isoform X1 [Citrus sinensis])	GO:0016021(cellular_component:integral component of membrane); GO:0046872(molecular_function:metal ion binding); GO:0003993(molecular_function:acid phosphatase activity)				COG1409(S:Function unknown)	COG1409(Hydrolyzes cAMP to 5'-AMP. Plays an important regulatory role in modulating the intracellular concentration of cAMP, thereby influencing cAMP-dependent processes (By similarity))	PF00149.29(Metallophos:Calcineurin-like phosphoesterase); PF16656.6(Pur_ac_phosph_N:Purple acid Phosphatase, N-terminal domain); PF14008.7(Metallophos_C:Iron/zinc purple acid phosphatase-like protein C)	sp|Q9SDZ9|PPAF2_IPOBA(Purple acid phosphatase 2 OS=Ipomoea batatas OX=4120 GN=PAP2 PE=1 SV=1)
Cs_ont_5g004090	Cs_ont_5g004090	1144	0.332527	-1.58845	2.30405e-39	1.15644e-37	yes	down	18456	26633	26770	16122	15550	12608	321.06	371.14	370.63	956.9	904.19	790.84	354.277	883.977	GAY51392.1(hypothetical protein CUMW_133870 [Citrus unshiu])	GO:0009579(cellular_component:thylakoid); GO:0097753(biological_process:membrane bending); GO:0090391(biological_process:granum assembly); GO:0009535(cellular_component:chloroplast thylakoid membrane); GO:0009941(cellular_component:chloroplast envelope); GO:0016021(cellular_component:integral component of membrane); GO:0004812(molecular_function:aminoacyl-tRNA ligase activity); GO:0009515(cellula…				ENOG4111YWG(S:Function unknown)	ENOG4111YWG(-)	PF14159.7(CAAD:CAAD domains of cyanobacterial aminoacyl-tRNA synthetase)	sp|O04616|CUT1A_ARATH(Protein CURVATURE THYLAKOID 1A, chloroplastic OS=Arabidopsis thaliana OX=3702 GN=CURT1A PE=1 SV=1)
Cs_ont_4g001260	Cs_ont_4g001260	3088	0.300077	-1.7366	2.63274e-39	1.31809e-37	yes	down	2281.39	2334.17	2545.49	1659.97	1724.06	1585.98	12.35	10.4	11.32	31.49	32.33	32.28	11.3567	32.0333	XP_006450242.2(protein TIC 55, chloroplastic [Citrus clementina])	GO:0016021(cellular_component:integral component of membrane); GO:0051537(molecular_function:2 iron, 2 sulfur cluster binding); GO:0010277(molecular_function:chlorophyllide a oxygenase [overall] activity)				COG4638(P:Inorganic ion transport and metabolism)	COG4638(rieske 2fe-2S domain-containing protein)	PF00355.27(Rieske:Rieske [2Fe-2S] domain); PF08417.13(PaO:Pheophorbide a oxygenase); PF19112.1(VanA_C:Vanillate O-demethylase oxygenase C-terminal domain)	sp|O49931|TIC55_PEA(Protein TIC 55, chloroplastic OS=Pisum sativum OX=3888 GN=TIC55 PE=1 SV=1)
Cs_ont_2g008210	Cs_ont_2g008210	1125	0.296794	-1.75247	2.70651e-39	1.35163e-37	yes	down	936	1035	1049	686	699	728	16.7	14.79	14.89	41.73	41.64	46.73	15.46	43.3667	XP_006468334.1(uncharacterized protein LOC102615656 [Citrus sinensis])	GO:0016021(cellular_component:integral component of membrane)				ENOG410YYYW(S:Function unknown)	ENOG410YYYW(Ethylene-responsive nuclear protein)
Cs_ont_4g004170	Cs_ont_4g004170	2224	9.82397	3.29631	3.51507e-39	1.75103e-37	yes	up	6215	8142	8249	205	100	168	47.98	51.57	52.04	5.62	2.62	4.79	50.53	4.34333	XP_006450663.1(protein NRT1/ PTR FAMILY 1.2 isoform X1 [Citrus clementina])	GO:0016021(cellular_component:integral component of membrane); GO:0015333(molecular_function:peptide:proton symporter activity); GO:0022857(molecular_function:transmembrane transporter activity); GO:0005886(cellular_component:plasma membrane); GO:1904680(molecular_function:peptide transmembrane transporter activity); GO:0035673(molecular_function:oligopeptide transmembrane transporter activity)	K14638	SLC15A3_4, PHT		COG3104(E:Amino acid transport and metabolism)	COG3104(transporter)	PF00854.22(PTR2:POT family); PF07690.17(MFS_1:Major Facilitator Superfamily)	sp|Q9M817|PTR6_ARATH(Protein NRT1/ PTR FAMILY 1.2 OS=Arabidopsis thaliana OX=3702 GN=NPF1.2 PE=1 SV=1)
Cs_ont_9g028060	Cs_ont_9g028060	1206	0.541455	-0.885087	4.28594e-39	2.12971e-37	no	down	14591.8	17675.5	20669.2	6600.58	6834.82	6636.11	134.52	127.61	148.97	216.57	205.2	222.34	137.033	214.703	XP_006422250.1(phosphoglycerate kinase, cytosolic [Citrus clementina])	GO:0005829(cellular_component:cytosol); GO:0043531(molecular_function:ADP binding); GO:1903862(biological_process:positive regulation of oxidative phosphorylation); GO:0004618(molecular_function:phosphoglycerate kinase activity); GO:0006096(biological_process:glycolytic process); GO:0005524(molecular_function:ATP binding); GO:0006094(biological_process:gluconeogenesis)	K00927	PGK, pgk	map00010(Glycolysis / Gluconeogenesis); map00710(Carbon fixation in photosynthetic organisms)	COG0126(G:Carbohydrate transport and metabolism)	COG0126(phosphoglycerate kinase)	PF00162.20(PGK:Phosphoglycerate kinase)	sp|Q42962|PGKY_TOBAC(Phosphoglycerate kinase, cytosolic OS=Nicotiana tabacum OX=4097 PE=2 SV=1)
Cs_ont_8g009750	Cs_ont_8g009750	1618	2.60103	1.37908	5.04412e-39	2.50023e-37	yes	up	2865.88	3465.64	4170.03	289.51	267.15	271.04	32.43	31.86	38.18	11.33	10.29	11.29	34.1567	10.97	XP_006424040.2(probable carboxylesterase 15 [Citrus clementina])	GO:0016787(molecular_function:hydrolase activity); GO:0009056(biological_process:catabolic process)				COG0657(I:Lipid transport and metabolism)	COG0657(alpha beta hydrolase fold-3 domain protein)	PF07859.14(Abhydrolase_3:alpha/beta hydrolase fold); PF00135.29(COesterase:Carboxylesterase family); PF10340.10(Say1_Mug180:Steryl acetyl hydrolase)	sp|Q9FG13|CXE15_ARATH(Probable carboxylesterase 15 OS=Arabidopsis thaliana OX=3702 GN=CXE15 PE=2 SV=1)
Cs_ont_3g005610	Cs_ont_3g005610	2493	0.227445	-2.13641	5.47322e-39	2.70619e-37	yes	down	7963	9940	11316	7027	9390	9900	54.66	55.96	63.54	168.42	222.24	254.06	58.0533	214.907	GAY39583.1(hypothetical protein CUMW_045460 [Citrus unshiu])	GO:0005634(cellular_component:nucleus); GO:0003677(molecular_function:DNA binding)	K09422	MYBP		COG5147(K:Transcription)	COG5147(Myblike DNAbinding domain containing protein)	PF00249.32(Myb_DNA-binding:Myb-like DNA-binding domain); PF13921.7(Myb_DNA-bind_6:Myb-like DNA-binding domain)	sp|Q9FDW1|MYB44_ARATH(Transcription factor MYB44 OS=Arabidopsis thaliana OX=3702 GN=MYB44 PE=1 SV=1)
Cs_ont_7g017830	Cs_ont_7g017830	1713	3.99126	1.99684	7.94669e-39	3.91945e-37	yes	up	8627	12070	12229	484	547	656	91.21	103.83	104.78	17.73	19.73	25.59	99.94	21.0167	XP_006484620.1(uncharacterized protein LOC102609992 [Citrus sinensis])	GO:0016021(cellular_component:integral component of membrane)				ENOG41123CA(S:Function unknown)	ENOG41123CA(Plant protein of unknown function (DUF946))	PF06101.12(Vps62:Vacuolar protein sorting-associated protein 62)
Cs_ont_5g049900	Cs_ont_5g049900	2462	0.2414	-2.0505	8.19572e-39	4.03229e-37	yes	down	25802	27718	29014	21063	27795	22319	179.44	158.14	165.1	511.24	666.08	580.11	167.56	585.81	XP_006476337.1(luminal-binding protein 5 [Citrus sinensis])	GO:0005737(cellular_component:cytoplasm); GO:0016020(cellular_component:membrane); GO:0006986(biological_process:response to unfolded protein); GO:0030968(biological_process:endoplasmic reticulum unfolded protein response); GO:0042623(molecular_function:ATPase activity, coupled); GO:0031072(molecular_function:heat shock protein binding); GO:0005788(cellular_component:endoplasmic reticulum lumen);…	K09490	HSPA5, BIP	map03060(Protein export); map04141(Protein processing in endoplasmic reticulum)	COG0443(O:Posttranslational modification, protein turnover, chaperones)	COG0443(Heat shock protein)	PF00012.21(HSP70:Hsp70 protein); PF06723.14(MreB_Mbl:MreB/Mbl protein)	sp|Q03685|BIP5_TOBAC(Luminal-binding protein 5 OS=Nicotiana tabacum OX=4097 GN=BIP5 PE=2 SV=1)
Cs_ont_2g006550	Cs_ont_2g006550	2383	0.291296	-1.77944	1.05575e-38	5.18151e-37	yes	down	1351.66	1937.4	1928.27	1302.32	1351.14	1020.59	14.76	17.21	17.25	48.02	49.84	41.74	16.4067	46.5333	XP_006467957.1(transcription factor ILR3 [Citrus sinensis])	GO:0046983(molecular_function:protein dimerization activity)				ENOG4111M4Q(K:Transcription)	ENOG4111M4Q(Transcription factor)	PF00010.27(HLH:Helix-loop-helix DNA-binding domain); PF14932.7(HAUS-augmin3:HAUS augmin-like complex subunit 3); PF13870.7(DUF4201:Domain of unknown function (DUF4201))	sp|Q9FH37|ILR3_ARATH(Transcription factor ILR3 OS=Arabidopsis thaliana OX=3702 GN=ILR3 PE=1 SV=1)
Cs_ont_6g017690	Cs_ont_6g017690	1840	2.19035	1.13116	1.08357e-38	5.30498e-37	yes	up	29617.3	40710.8	44576.2	3870.92	3447.25	3406.63	287.8	322.47	351.81	130.54	114.54	122.53	320.693	122.537	XP_006429064.1(uncharacterized protein LOC18038409 [Citrus clementina])	GO:0009966(biological_process:regulation of signal transduction); GO:0005737(cellular_component:cytoplasm); GO:0016020(cellular_component:membrane)				ENOG410YT2Z(S:Function unknown)	ENOG410YT2Z(-)
Cs_ont_1g020460	Cs_ont_1g020460	1260	0.12193	-3.03587	2.02073e-38	9.86888e-37	yes	down	454	489	642	763	735	1165	6.99	6.07	7.92	40.3	38.09	65.13	6.99333	47.84	ESR39729.1(hypothetical protein CICLE_v10026096mg [Citrus clementina])	GO:0046872(molecular_function:metal ion binding); GO:0016791(molecular_function:phosphatase activity)	K13248	PHOSPHO2	map00750(Vitamin B6 metabolism)	ENOG4111NAQ(S:Function unknown)	ENOG4111NAQ(Phosphatase)	PF06888.13(Put_Phosphatase:Putative Phosphatase); PF12710.8(HAD:haloacid dehalogenase-like hydrolase)	sp|Q9FZ62|PPSP2_ARATH(Inorganic pyrophosphatase 2 OS=Arabidopsis thaliana OX=3702 GN=At1g17710 PE=2 SV=1)
Cs_ont_5g009070	Cs_ont_5g009070	1691	0.143955	-2.79631	2.15974e-38	1.0522e-36	yes	down	6659.43	7592.43	8188.05	8365.7	14285.9	9641.09	67.07	60.16	65.7	297.75	510.9	372.96	64.31	393.87	XP_006479866.1(probable indole-3-pyruvate monooxygenase YUCCA10 [Citrus sinensis])	GO:0050661(molecular_function:NADP binding); GO:0050660(molecular_function:flavin adenine dinucleotide binding); GO:0004499(molecular_function:N,N-dimethylaniline monooxygenase activity)	K11816	YUCCA	map00380(Tryptophan metabolism)	COG2072(P:Inorganic ion transport and metabolism)	COG2072(Monooxygenase)	PF00743.20(FMO-like:Flavin-binding monooxygenase-like); PF13738.7(Pyr_redox_3:Pyridine nucleotide-disulphide oxidoreductase); PF13434.7(K_oxygenase:L-lysine 6-monooxygenase (NADPH-requiring)); PF07992.15(Pyr_redox_2:Pyridine nucleotide-disulphide oxidoreductase); PF00070.28(Pyr_redox:Pyridine nucleotide-disulphide oxidoreductase)	sp|Q9FVQ0|YUC10_ARATH(Probable indole-3-pyruvate monooxygenase YUCCA10 OS=Arabidopsis thaliana OX=3702 GN=YUC10 PE=2 SV=1)
Cs_ont_6g006550	Cs_ont_6g006550	1681	0.160366	-2.64056	2.37078e-38	1.1522e-36	yes	down	16239	31041	33658	38637	35055	27793	174.63	271.48	292.97	1438.79	1286.21	1104.43	246.36	1276.48	XP_006481986.1(magnesium-protoporphyrin IX monomethyl ester [oxidative] cyclase, chloroplastic [Citrus sinensis])	GO:0009535(cellular_component:chloroplast thylakoid membrane); GO:0046872(molecular_function:metal ion binding); GO:0048529(molecular_function:magnesium-protoporphyrin IX monomethyl ester (oxidative) cyclase activity); GO:0015995(biological_process:chlorophyll biosynthetic process); GO:0015979(biological_process:photosynthesis)	K04035	E1.14.13.81, acsF, chlE	map00860(Porphyrin and chlorophyll metabolism)	ENOG410XPVQ(H:Coenzyme transport and metabolism)	ENOG410XPVQ(Catalyzes the formation of the isocyclic ring in chlorophyll biosynthesis. Mediates the cyclase reaction, which results in the formation of divinylprotochlorophyllide (Pchlide) characteristic of all chlorophylls from magnesium-protoporphyrin IX 13-monomethyl ester (MgPMME) (By similarity))	PF02915.18(Rubrerythrin:Rubrerythrin)	sp|Q945B7|CRD1_EUPES(Magnesium-protoporphyrin IX monomethyl ester [oxidative] cyclase, chloroplastic OS=Euphorbia esula OX=3993 GN=CRD1 PE=3 SV=1)
Cs_ont_8g001430	Cs_ont_8g001430	453	0.033499	-4.89974	2.70914e-38	1.31344e-36	yes	down	13.96	28.64	43.97	143.04	140.37	232.73	1.14	1.67	2.5	35.47	32.78	56.82	1.77	41.69	XP_006424969.1(18.1 kDa class I heat shock protein [Citrus clementina])	GO:0051259(biological_process:protein oligomerization); GO:0006457(biological_process:protein folding); GO:0042542(biological_process:response to hydrogen peroxide); GO:0051082(molecular_function:unfolded protein binding); GO:0000302(biological_process:response to reactive oxygen species); GO:0009651(biological_process:response to salt stress); GO:0009408(biological_process:response to heat); GO:…	K13993	HSP20	map04141(Protein processing in endoplasmic reticulum)	COG0071(O:Posttranslational modification, protein turnover, chaperones)	COG0071(response to heat)	PF00011.22(HSP20:Hsp20/alpha crystallin family); PF17886.2(ArsA_HSP20:HSP20-like domain found in ArsA); PF04969.17(CS:CS domain)	sp|P19243|HSP11_PEA(18.1 kDa class I heat shock protein OS=Pisum sativum OX=3888 GN=HSP18.1 PE=1 SV=1)
Cs_ont_4g027270	Cs_ont_4g027270	3245	0.306404	-1.70649	2.87721e-38	1.39154e-36	yes	down	25337	26901	27917	18035	19654	16845	129.96	113.6	117.65	324.25	349.41	325.05	120.403	332.903	XP_006453511.1(UDP-glucuronate 4-epimerase 1 [Citrus clementina])	GO:0050662(molecular_function:coenzyme binding); GO:0003824(molecular_function:catalytic activity); GO:0016021(cellular_component:integral component of membrane); GO:0005802(cellular_component:trans-Golgi network); GO:0033481(biological_process:galacturonate biosynthetic process); GO:0050832(biological_process:defense response to fungus); GO:0050378(molecular_function:UDP-glucuronate 4-epimerase …	K08679	E5.1.3.6	map00520(Amino sugar and nucleotide sugar metabolism)	COG0451(M:Cell wall/membrane/envelope biogenesis)	COG0451(Nad-dependent epimerase dehydratase)	PF16363.6(GDP_Man_Dehyd:GDP-mannose 4,6 dehydratase); PF01370.22(Epimerase:NAD dependent epimerase/dehydratase family); PF04321.18(RmlD_sub_bind:RmlD substrate binding domain); PF01073.20(3Beta_HSD:3-beta hydroxysteroid dehydrogenase/isomerase family); PF02719.16(Polysacc_synt_2:Polysaccharide biosynthesis protein); PF07993.13(NAD_binding_4:Male sterility protein); PF00106.26(adh_short:short chai…	sp|Q9M0B6|GAE1_ARATH(UDP-glucuronate 4-epimerase 1 OS=Arabidopsis thaliana OX=3702 GN=GAE1 PE=1 SV=1)
Cs_ont_4g026440	Cs_ont_4g026440	1086	0.0184913	-5.75701	4.67099e-38	2.25361e-36	yes	down	200.13	278	264.35	1001.4	4264.68	2973.62	2.51	3.2	2.95	56.86	240.37	181.77	2.88667	159.667	ESR66653.1(hypothetical protein CICLE_v10008951mg [Citrus clementina])	GO:0042546(biological_process:cell wall biogenesis); GO:0005618(cellular_component:cell wall); GO:0016021(cellular_component:integral component of membrane); GO:0048046(cellular_component:apoplast); GO:0071555(biological_process:cell wall organization); GO:0016762(molecular_function:xyloglucan:xyloglucosyl transferase activity); GO:0004553(molecular_function:hydrolase activity, hydrolyzing O-glyc…	K14504	TCH4	map04075(Plant hormone signal transduction)	COG2273(G:Carbohydrate transport and metabolism)	COG2273(hydrolase family 16)	PF00722.22(Glyco_hydro_16:Glycosyl hydrolases family 16); PF06955.13(XET_C:Xyloglucan endo-transglycosylase (XET) C-terminus)	sp|Q38910|XTH23_ARATH(Probable xyloglucan endotransglucosylase/hydrolase protein 23 OS=Arabidopsis thaliana OX=3702 GN=XTH23 PE=2 SV=1)
Cs_ont_1g012070	Cs_ont_1g012070	930	0.265603	-1.91266	4.96344e-38	2.38893e-36	yes	down	198	286	288	187	207	201	4.32	4.96	4.96	13.81	14.94	15.59	4.74667	14.78	XP_006465256.2(ribonuclease 3-like protein 1 isoform X1 [Citrus sinensis])	GO:0003723(molecular_function:RNA binding)				ENOG410ZF40(S:Function unknown); COG0571(K:Transcription)	ENOG410ZF40(Double-stranded RNA binding motif); COG0571(Digests double-stranded RNA. Involved in the processing of primary rRNA transcript to yield the immediate precursors to the large and small rRNAs (23S and 16S). Also processes some mRNAs, and tRNAs when they are encoded in the rRNA operon (By similarity))	PF14709.8(DND1_DSRM:double strand RNA binding domain from DEAD END PROTEIN 1); PF00035.27(dsrm:Double-stranded RNA binding motif)	sp|Q9M8N2|RTL1_ARATH(Ribonuclease 3-like protein 1 OS=Arabidopsis thaliana OX=3702 GN=RTL1 PE=2 SV=1)
Cs_ont_1g017660	Cs_ont_1g017660	2577	53.735	5.74779	5.02808e-38	2.41421e-36	yes	up	1212.53	2367.16	1386.62	4.88	8.12	5.8	9.9	15.71	9.27	0.15	0.25	0.19	11.6267	0.196667	XP_006426858.1(uncharacterized protein DDB_G0271670 [Citrus clementina])	GO:0046686(biological_process:response to cadmium ion); GO:0016607(cellular_component:nuclear speck); GO:0006979(biological_process:response to oxidative stress)				ENOG410YUEW(S:Function unknown); COG0724(S:Function unknown)	ENOG410YUEW(-); COG0724(Rna-binding protein)
Cs_ont_4g017460	Cs_ont_4g017460	1977	0.0404839	-4.62651	6.69714e-38	3.20786e-36	yes	down	472.12	1193.63	1758.45	4111.82	7113.32	5318.97	3.86	8.14	11.8	123.4	210.69	170.33	7.93333	168.14	XP_006494713.1((-)-germacrene D synthase-like isoform X2 [Citrus sinensis])	GO:0010333(molecular_function:terpene synthase activity); GO:0000287(molecular_function:magnesium ion binding)	K15803	GERD	map00909(Sesquiterpenoid and triterpenoid biosynthesis)	ENOG410YBXH(S:Function unknown)	ENOG410YBXH(synthase)	PF03936.17(Terpene_synth_C:Terpene synthase family, metal binding domain); PF19086.1(Terpene_syn_C_2:Terpene synthase family 2, C-terminal metal binding); PF01397.22(Terpene_synth:Terpene synthase, N-terminal domain)	sp|Q6Q3H3|TPSGD_VITVI((-)-germacrene D synthase OS=Vitis vinifera OX=29760 GN=VIT_19s0014g04930 PE=1 SV=1)
Cs_ont_7g020080	Cs_ont_7g020080	3731	0.255597	-1.96806	7.33789e-38	3.50635e-36	yes	down	4282	5886	6206	3837	5316	3975	18.83	21.34	22.45	59.31	81.18	65.89	20.8733	68.7933	XP_006484388.1(phosphoenolpyruvate carboxylase 4 [Citrus sinensis])	GO:0006099(biological_process:tricarboxylic acid cycle); GO:0015977(biological_process:carbon fixation); GO:0005829(cellular_component:cytosol); GO:0008964(molecular_function:phosphoenolpyruvate carboxylase activity)	K01595	ppc	map00620(Pyruvate metabolism); map00710(Carbon fixation in photosynthetic organisms)	COG2352(C:Energy production and conversion)	COG2352(phosphoenolpyruvate carboxylase activity)	PF00311.18(PEPcase:Phosphoenolpyruvate carboxylase)	sp|Q8GVE8|CAPP4_ARATH(Phosphoenolpyruvate carboxylase 4 OS=Arabidopsis thaliana OX=3702 GN=PPC4 PE=2 SV=1)
Cs_ont_2g007780	Cs_ont_2g007780	5979	2.47	1.30451	7.94223e-38	3.78605e-36	yes	up	72921	99349	96147.3	6932	7968	7446	194.46	219.22	212	65.11	74.16	75.34	208.56	71.5367	XP_024951176.1(ABC transporter C family member 2-like [Citrus sinensis])	GO:0042626(molecular_function:ATPase activity, coupled to transmembrane movement of substances); GO:0016021(cellular_component:integral component of membrane); GO:0016020(cellular_component:membrane); GO:0000325(cellular_component:plant-type vacuole); GO:0005774(cellular_component:vacuolar membrane); GO:0016887(molecular_function:ATPase activity); GO:0055085(biological_process:transmembrane trans…				COG1132(V:Defense mechanisms)	COG1132((ABC) transporter)	PF00664.24(ABC_membrane:ABC transporter transmembrane region); PF00005.28(ABC_tran:ABC transporter); PF01926.24(MMR_HSR1:50S ribosome-binding GTPase); PF02463.20(SMC_N:RecF/RecN/SMC N terminal domain)	sp|Q42093|AB2C_ARATH(ABC transporter C family member 2 OS=Arabidopsis thaliana OX=3702 GN=ABCC2 PE=1 SV=2)
Cs_ont_6g009480	Cs_ont_6g009480	3610	2.31424	1.21054	8.28871e-38	3.94179e-36	yes	up	30241	38516	40470	3037	3234	3431	158.87	166.34	174.11	55.92	58.87	67.56	166.44	60.7833	XP_006481599.1(BEL1-like homeodomain protein 1 [Citrus sinensis])	GO:0006355(biological_process:regulation of transcription, DNA-templated); GO:0005634(cellular_component:nucleus); GO:0003677(molecular_function:DNA binding)				ENOG410XPMQ(K:Transcription)	ENOG410XPMQ(homeobox)	PF07526.12(POX:Associated with HOX); PF05920.12(Homeobox_KN:Homeobox KN domain); PF00046.30(Homeodomain:Homeodomain)	sp|Q9SJ56|BLH1_ARATH(BEL1-like homeodomain protein 1 OS=Arabidopsis thaliana OX=3702 GN=BLH1 PE=1 SV=1)
Cs_ont_7g000710	Cs_ont_7g000710	2083	0.135889	-2.8795	8.48113e-38	4.02369e-36	yes	down	92498	136479	108811	164957	221188	128423	769.79	928.91	737.8	4779.73	6329.72	3981.52	812.167	5030.32	XP_006435642.1(ribulose bisphosphate carboxylase/oxygenase activase 1, chloroplastic isoform X1 [Citrus clementina])	GO:0009579(cellular_component:thylakoid); GO:0046863(molecular_function:ribulose-1,5-bisphosphate carboxylase/oxygenase activator activity); GO:0005524(molecular_function:ATP binding); GO:0009570(cellular_component:chloroplast stroma)				COG1222(O:Posttranslational modification, protein turnover, chaperones)	COG1222(26S protease regulatory subunit)	PF00004.30(AAA:ATPase family associated with various cellular activities (AAA)); PF06309.12(Torsin:Torsin)	sp|Q7X9A0|RCA1_LARTR(Ribulose bisphosphate carboxylase/oxygenase activase 1, chloroplastic OS=Larrea tridentata OX=66636 GN=RCA1 PE=1 SV=1)
Cs_ont_4g002330	Cs_ont_4g002330	2333	7.19201	2.84639	9.64008e-38	4.56267e-36	yes	up	3081.39	6001.2	6593.18	132.53	168.03	136.13	20.46	32.2	35.63	2.52	2.03	2.21	29.43	2.25333	XP_024034075.1(probable LRR receptor-like serine/threonine-protein kinase At1g56140 isoform X1 [Citrus clementina])	GO:0004674(molecular_function:protein serine/threonine kinase activity); GO:0016021(cellular_component:integral component of membrane); GO:0016301(molecular_function:kinase activity); GO:0046777(biological_process:protein autophosphorylation); GO:0005886(cellular_component:plasma membrane)				COG4886(S:Function unknown)	COG4886(leucine Rich Repeat)	PF11721.9(Malectin:Malectin domain); PF13855.7(LRR_8:Leucine rich repeat); PF12799.8(LRR_4:Leucine Rich repeats (2 copies))	sp|C0LGH3|Y5614_ARATH(Probable LRR receptor-like serine/threonine-protein kinase At1g56140 OS=Arabidopsis thaliana OX=3702 GN=At1g56140 PE=2 SV=2)
Cs_ont_4g025570	Cs_ont_4g025570	2176	0.0566594	-4.14154	1.0347e-37	4.88565e-36	yes	down	21	42	26	87	123	112	0.17	0.28	0.17	2.43	3.4	3.4	0.206667	3.07667	XP_006453280.1(uncharacterized protein At4g15970 isoform X1 [Citrus clementina])	GO:0071555(biological_process:cell wall organization); GO:0016021(cellular_component:integral component of membrane); GO:0016757(molecular_function:transferase activity, transferring glycosyl groups); GO:0000139(cellular_component:Golgi membrane)				ENOG410YD0F(S:Function unknown)	ENOG410YD0F(Nucleotide-diphospho-sugar transferase)	PF03407.17(Nucleotid_trans:Nucleotide-diphospho-sugar transferase)	sp|P0C042|Y4597_ARATH(Uncharacterized protein At4g15970 OS=Arabidopsis thaliana OX=3702 GN=At4g15970 PE=2 SV=1)
Cs_ont_3g018140	Cs_ont_3g018140	3219	0.400854	-1.31885	1.8768e-37	8.84092e-36	yes	down	3064	3489	3880	1753	1946	1681	18.71	17.43	19.19	36.83	39.81	37.96	18.4433	38.2	XP_006433092.1(acyltransferase-like protein At1g54570, chloroplastic isoform X1 [Citrus clementina])	GO:0019432(biological_process:triglyceride biosynthetic process); GO:0010287(cellular_component:plastoglobule); GO:0004144(molecular_function:diacylglycerol O-acyltransferase activity); GO:0033306(biological_process:phytol metabolic process); GO:0016747(molecular_function:transferase activity, transferring acyl groups other than amino-acyl groups)				COG0204(I:Lipid transport and metabolism)	COG0204(Acyltransferase)	PF12146.9(Hydrolase_4:Serine aminopeptidase, S33); PF03982.14(DAGAT:Diacylglycerol acyltransferase); PF00561.21(Abhydrolase_1:alpha/beta hydrolase fold); PF12697.8(Abhydrolase_6:Alpha/beta hydrolase family)	sp|Q9ZVN2|Y1457_ARATH(Acyltransferase-like protein At1g54570, chloroplastic OS=Arabidopsis thaliana OX=3702 GN=At1g54570 PE=1 SV=1)
Cs_ont_4g017220	Cs_ont_4g017220	663	8.3317	3.05861	1.88615e-37	8.86401e-36	yes	up	1497.37	1834.98	1539.78	45.16	46.46	30.82	58.04	54.56	45.2	5.72	5.68	4.01	52.6	5.13667	XP_006475217.1(uncharacterized protein LOC102631151 [Citrus sinensis])	GO:0009570(cellular_component:chloroplast stroma); GO:0010258(biological_process:NADH dehydrogenase complex (plastoquinone) assembly)				ENOG410YJ74(S:Function unknown)	ENOG410YJ74(-)
Cs_ont_7g007050	Cs_ont_7g007050	3255	0.382399	-1.38685	2.69257e-37	1.2624e-35	yes	down	4600	5451.84	5899.05	3102.25	2997.11	2520.41	20.58	20.01	21.37	51.71	49.94	43.69	20.6533	48.4467	RXI07520.1(hypothetical protein DVH24_005293 [Malus domestica])	GO:0004823(molecular_function:leucine-tRNA ligase activity); GO:0016021(cellular_component:integral component of membrane); GO:0006429(biological_process:leucyl-tRNA aminoacylation); GO:0002161(molecular_function:aminoacyl-tRNA editing activity); GO:0005524(molecular_function:ATP binding); GO:0009507(cellular_component:chloroplast)				COG3854(S:Function unknown)	COG3854(stage iii sporulation protein aa)	PF01842.26(ACT:ACT domain); PF03266.16(NTPase_1:NTPase); PF13191.7(AAA_16:AAA ATPase domain); PF13401.7(AAA_22:AAA domain); PF00004.30(AAA:ATPase family associated with various cellular activities (AAA)); PF13238.7(AAA_18:AAA domain); PF13479.7(AAA_24:AAA domain); PF07728.15(AAA_5:AAA domain (dynein-related subfamily)); PF13604.7(AAA_30:AAA domain)	sp|F4J3R7|SPD1_ARATH(Protein SEEDLING PLASTID DEVELOPMENT 1 OS=Arabidopsis thaliana OX=3702 GN=SPD1 PE=2 SV=1)
Cs_ont_2g029730	Cs_ont_2g029730	1593	0.182423	-2.45464	2.92816e-37	1.36964e-35	yes	down	295	491	409	511	465	367	3.33	4.48	3.7	20.13	17.72	15.24	3.83667	17.6967	XP_006470397.1(protein ALTERED XYLOGLUCAN 4-like [Citrus sinensis])	GO:0005794(cellular_component:Golgi apparatus); GO:0016021(cellular_component:integral component of membrane); GO:0016413(molecular_function:O-acetyltransferase activity)	K23877	AXY4, AXY4L		ENOG410YEWI(S:Function unknown)	ENOG410YEWI(Pfam:DUF231)	PF13839.7(PC-Esterase:GDSL/SGNH-like Acyl-Esterase family found in Pmr5 and Cas1p); PF14416.7(PMR5N:PMR5 N terminal Domain)	sp|Q9LRS2|TBL22_ARATH(Protein ALTERED XYLOGLUCAN 4-like OS=Arabidopsis thaliana OX=3702 GN=AXY4L PE=2 SV=1)
Cs_ont_5g030370	Cs_ont_5g030370	279	0.0370873	-4.75293	2.95785e-37	1.38028e-35	yes	down	66	119	92	265	598	658	21.28	23.81	17.48	227.86	464.13	506.91	20.8567	399.633	KDO52783.1(hypothetical protein CISIN_1g034543mg [Citrus sinensis])					ENOG411173Q(S:Function unknown)	ENOG411173Q(Avr9 Cf-9 rapidly elicited protein 65)
Cs_ont_9g020870	Cs_ont_9g020870	3074	0.163909	-2.60904	3.09873e-37	1.44265e-35	yes	down	4472	4777	4646	5050	7490	5189	22.47	19.86	19.03	89.58	130.91	99.31	20.4533	106.6	XP_006489932.1(probable galactinol--sucrose galactosyltransferase 2 [Citrus sinensis])	GO:0003824(molecular_function:catalytic activity); GO:0052692(molecular_function:raffinose alpha-galactosidase activity); GO:0016787(molecular_function:hydrolase activity)	K06617	E2.4.1.82	map00052(Galactose metabolism)	ENOG410YBU9(S:Function unknown)	ENOG410YBU9(raffinose synthase)	PF05691.13(Raffinose_syn:Raffinose synthase or seed imbibition protein Sip1)	sp|Q94A08|RFS2_ARATH(Probable galactinol--sucrose galactosyltransferase 2 OS=Arabidopsis thaliana OX=3702 GN=RFS2 PE=2 SV=2)
Cs_ont_2g001650	Cs_ont_2g001650	1531	0.285098	-1.81047	3.30568e-37	1.53541e-35	yes	down	1566.6	1819	2122	1270	1564	1149	18.61	17.43	20.22	51.88	63.03	50.14	18.7533	55.0167	XP_015382343.1(uncharacterized protein LOC102624451 [Citrus sinensis])					ENOG4111HY2(S:Function unknown)	ENOG4111HY2(-)
Cs_ont_1g012610	Cs_ont_1g012610	1397	0.120348	-3.05471	3.49025e-37	1.61736e-35	yes	down	218	370	405	571	700	402	2.95	4.05	4.41	26.6	32.04	19.87	3.80333	26.17	XP_006465228.1(uncharacterized protein LOC102614091 [Citrus sinensis])					ENOG410YKIU(S:Function unknown)	ENOG410YKIU(Serine-rich)
Cs_ont_5g050270	Cs_ont_5g050270	1940	6.06332	2.60011	4.65046e-37	2.15e-35	yes	up	9454	15346	18427	504	380	550	87.07	115.39	137.38	16.38	12.36	18.25	113.28	15.6633	XP_006476291.1(methionine gamma-lyase [Citrus sinensis])	GO:0005737(cellular_component:cytoplasm); GO:0003824(molecular_function:catalytic activity); GO:0016846(molecular_function:carbon-sulfur lyase activity); GO:0030170(molecular_function:pyridoxal phosphate binding); GO:0019346(biological_process:transsulfuration)	K01761	E4.4.1.11	map00270(Cysteine and methionine metabolism); map00450(Selenocompound metabolism)	COG0626(E:Amino acid transport and metabolism)	COG0626(cystathionine)	PF01053.21(Cys_Met_Meta_PP:Cys/Met metabolism PLP-dependent enzyme); PF00155.22(Aminotran_1_2:Aminotransferase class I and II); PF00266.20(Aminotran_5:Aminotransferase class-V)	sp|Q9SGU9|MGL_ARATH(Methionine gamma-lyase OS=Arabidopsis thaliana OX=3702 GN=MGL PE=1 SV=1)
Cs_ont_3g009610	Cs_ont_3g009610	1698	4.32574	2.11295	5.04348e-37	2.32631e-35	yes	up	23160	25942	25883	1438	1159	1014	247.62	225.61	224.18	53.29	42.26	39.99	232.47	45.18	XP_006472745.1(chalcone synthase-like [Citrus sinensis])	GO:0009058(biological_process:biosynthetic process); GO:0016210(molecular_function:naringenin-chalcone synthase activity); GO:0016747(molecular_function:transferase activity, transferring acyl groups other than amino-acyl groups)	K00660	CHS	map04712(Circadian rhythm - plant); map00941(Flavonoid biosynthesis)	COG3424(Q:Secondary metabolites biosynthesis, transport and catabolism)	COG3424(synthase)	PF00195.20(Chal_sti_synt_N:Chalcone and stilbene synthases, N-terminal domain); PF02797.16(Chal_sti_synt_C:Chalcone and stilbene synthases, C-terminal domain); PF08541.11(ACP_syn_III_C:3-Oxoacyl-[acyl-carrier-protein (ACP)] synthase III C terminal); PF08545.11(ACP_syn_III:3-Oxoacyl-[acyl-carrier-protein (ACP)] synthase III); PF08392.13(FAE1_CUT1_RppA:FAE1/Type III polyketide synthase-like protein)	sp|P51075|CHSY_BETPN(Chalcone synthase OS=Betula pendula OX=3505 GN=CHS PE=2 SV=2)
Cs_ont_6g015530	Cs_ont_6g015530	1684	14.4464	3.85264	5.44771e-37	2.50695e-35	yes	up	2145.25	2126.79	1657.99	30.77	26.2	29.83	23.14	18.66	14.49	1.15	0.96	1.19	18.7633	1.1	ESR42538.1(hypothetical protein CICLE_v10013661mg [Citrus clementina])
Cs_ont_7g012890	Cs_ont_7g012890	2721	2.23088	1.15761	5.53458e-37	2.54106e-35	yes	up	4916.01	6507.93	6776.65	526.63	589.09	558.68	30.6	33.28	34.57	11.46	12.67	13.03	32.8167	12.3867	GAY56298.1(hypothetical protein CUMW_170790 [Citrus unshiu])	GO:0018230(biological_process:peptidyl-L-cysteine S-palmitoylation); GO:0005794(cellular_component:Golgi apparatus); GO:0005783(cellular_component:endoplasmic reticulum); GO:0016021(cellular_component:integral component of membrane); GO:0006612(biological_process:protein targeting to membrane); GO:0005886(cellular_component:plasma membrane); GO:0019706(molecular_function:protein-cysteine S-palmit…	K16675	ZDHHC9_14_18		COG5273(S:Function unknown)	COG5273(Zinc finger, DHHC-type containing)	PF01529.21(DHHC:DHHC palmitoyltransferase)	sp|Q0WQK2|ZDHC9_ARATH(Probable protein S-acyltransferase 7 OS=Arabidopsis thaliana OX=3702 GN=PAT07 PE=1 SV=1)
Cs_ont_3g019180	Cs_ont_3g019180	1116	2.44384	1.28915	7.69139e-37	3.52319e-35	yes	up	8460.72	11697.9	11512.6	861.53	861.4	935.94	98.51	108.19	106.96	35.11	34.2	40.42	104.553	36.5767	ESR46202.1(hypothetical protein CICLE_v10001551mg [Citrus clementina])	GO:0016491(molecular_function:oxidoreductase activity)						PF00248.22(Aldo_ket_red:Aldo/keto reductase family)	sp|C6TBN2|AKR1_SOYBN(Probable aldo-keto reductase 1 OS=Glycine max OX=3847 GN=AKR1 PE=2 SV=1)
Cs_ont_4g026430	Cs_ont_4g026430	1183	0.00975091	-6.68025	8.16079e-37	3.72963e-35	yes	down	70.87	181	107.64	798.79	4044.2	2632.97	1.2	2.46	1.44	46.31	230.38	162.53	1.7	146.407	ESR66653.1(hypothetical protein CICLE_v10008951mg [Citrus clementina])	GO:0042546(biological_process:cell wall biogenesis); GO:0005618(cellular_component:cell wall); GO:0016021(cellular_component:integral component of membrane); GO:0048046(cellular_component:apoplast); GO:0071555(biological_process:cell wall organization); GO:0016762(molecular_function:xyloglucan:xyloglucosyl transferase activity); GO:0004553(molecular_function:hydrolase activity, hydrolyzing O-glyc…	K14504	TCH4	map04075(Plant hormone signal transduction)	COG2273(G:Carbohydrate transport and metabolism)	COG2273(hydrolase family 16)	PF00722.22(Glyco_hydro_16:Glycosyl hydrolases family 16); PF06955.13(XET_C:Xyloglucan endo-transglycosylase (XET) C-terminus)	sp|Q38910|XTH23_ARATH(Probable xyloglucan endotransglucosylase/hydrolase protein 23 OS=Arabidopsis thaliana OX=3702 GN=XTH23 PE=2 SV=1)
Cs_ont_3g023870	Cs_ont_3g023870	3270	2.73128	1.44958	8.39316e-37	3.82705e-35	yes	up	3698.98	5189.84	5775.12	361.18	404.05	331.18	19.87	22.83	25.48	6.68	7.48	6.69	22.7267	6.95	GAY55057.1(hypothetical protein CUMW_161500 [Citrus unshiu])	GO:0008107(molecular_function:galactoside 2-alpha-L-fucosyltransferase activity); GO:0005794(cellular_component:Golgi apparatus); GO:0042546(biological_process:cell wall biogenesis); GO:0009969(biological_process:xyloglucan biosynthetic process); GO:0016021(cellular_component:integral component of membrane); GO:0071555(biological_process:cell wall organization); GO:0032580(cellular_component:Golg…	K13681	FUT		ENOG410XXHE(O:Posttranslational modification, protein turnover, chaperones)	ENOG410XXHE(fucosyltransferase)	PF03254.14(XG_FTase:Xyloglucan fucosyltransferase)	sp|Q9M5Q1|FUT1_PEA(Galactoside 2-alpha-L-fucosyltransferase OS=Pisum sativum OX=3888 GN=FT1 PE=2 SV=1)
Cs_ont_8g026110	Cs_ont_8g026110	2643	0.232171	-2.10674	9.54186e-37	4.34089e-35	yes	down	1460	1924	1597	1301	1608	1539	9.39	10.16	8.41	29.24	35.7	37.06	9.32	34	XP_006486925.1(zinc finger protein ZAT10 [Citrus sinensis])	GO:0010200(biological_process:response to chitin); GO:0003676(molecular_function:nucleic acid binding)				COG5048(S:Function unknown)	COG5048(Zinc finger protein)	PF13912.7(zf-C2H2_6:C2H2-type zinc finger); PF13894.7(zf-C2H2_4:C2H2-type zinc finger)	sp|Q96289|ZAT10_ARATH(Zinc finger protein ZAT10 OS=Arabidopsis thaliana OX=3702 GN=ZAT10 PE=2 SV=1)
Cs_ont_3g001180	Cs_ont_3g001180	2589	0.287544	-1.79814	1.03008e-36	4.67551e-35	yes	down	1116	1584	1788	1225	937	1019	8.19	9.81	10.84	32.23	25.59	30.4	9.61333	29.4067	XP_006473764.1(uncharacterized protein LOC102608893 isoform X2 [Citrus sinensis])					ENOG410Y43C(S:Function unknown)	ENOG410Y43C(-)
Cs_ont_7g026140	Cs_ont_7g026140	1351	0.292945	-1.7713	1.07529e-36	4.86958e-35	yes	down	1130	1438	1547	816	1070	999	15.94	16.38	17.54	39.58	50.97	51.38	16.62	47.31	XP_006483207.1(UDP-galactose/UDP-glucose transporter 3 [Citrus sinensis])	GO:0030176(cellular_component:integral component of endoplasmic reticulum membrane); GO:0016021(cellular_component:integral component of membrane); GO:0022857(molecular_function:transmembrane transporter activity); GO:0005460(molecular_function:UDP-glucose transmembrane transporter activity); GO:0030173(cellular_component:integral component of Golgi membrane); GO:0072334(biological_process:UDP-ga…	K15275	SLC35B1		COG0697(E:Amino acid transport and metabolism); COG0697(G:Carbohydrate transport and metabolism)	COG0697(membrane); COG0697(membrane)	PF08449.12(UAA:UAA transporter family); PF00892.21(EamA:EamA-like transporter family)	sp|Q9M9S6|UTR3_ARATH(UDP-galactose/UDP-glucose transporter 3 OS=Arabidopsis thaliana OX=3702 GN=UTR3 PE=1 SV=1)
Cs_ont_9g027570	Cs_ont_9g027570	678	0.0599128	-4.06099	1.25083e-36	5.65172e-35	yes	down	82.85	122.45	99.16	242.91	511.54	292.71	1.75	2.23	1.73	16.71	33.96	20.23	1.90333	23.6333	XP_006422177.1(probable protein phosphatase 2C 51 [Citrus clementina])	GO:0005634(cellular_component:nucleus); GO:0005829(cellular_component:cytosol); GO:0046872(molecular_function:metal ion binding); GO:0004722(molecular_function:protein serine/threonine phosphatase activity); GO:0004724(molecular_function:magnesium-dependent protein serine/threonine phosphatase activity)	K14497	PP2C	map04016(MAPK signaling pathway - plant); map04075(Plant hormone signal transduction)	COG0631(T:Signal transduction mechanisms)	COG0631(Phosphatase)	PF00481.22(PP2C:Protein phosphatase 2C); PF13672.7(PP2C_2:Protein phosphatase 2C)	sp|Q5SN75|P2C08_ORYSJ(Probable protein phosphatase 2C 8 OS=Oryza sativa subsp. japonica OX=39947 GN=Os01g0656200 PE=2 SV=1)
Cs_ont_2g034550	Cs_ont_2g034550	959	0.312498	-1.67808	1.36958e-36	6.17426e-35	yes	down	677	960	1096	531	640	610	14.98	16.87	19.11	39.71	46.73	47.87	16.9867	44.77	XP_006445862.1(uncharacterized protein LOC18052129 [Citrus clementina])	GO:0016021(cellular_component:integral component of membrane); GO:0006979(biological_process:response to oxidative stress)				ENOG410YZTV(S:Function unknown)	ENOG410YZTV(-)
Cs_ont_5g041400	Cs_ont_5g041400	1711	0.52099	-0.940673	1.76382e-36	7.93361e-35	no	down	12763	15680	17524	5799	6373	5967	125.81	125.83	140.19	199.73	214.79	217.26	130.61	210.593	XP_006477280.3(uncharacterized protein LOC102631053 [Citrus sinensis])	GO:0005886(cellular_component:plasma membrane)				ENOG410XTYY(S:Function unknown)	ENOG410XTYY(-)	PF10248.10(Mlf1IP:Myelodysplasia-myeloid leukemia factor 1-interacting protein)
Cs_ont_3g022790	Cs_ont_3g022790	2270	2.20182	1.1387	1.78785e-36	8.02356e-35	yes	up	13899.1	19116	20776	1711	1564.13	1717	73.01	82.98	89.41	30.36	29.14	34.27	81.8	31.2567	XP_006432540.1(ETHYLENE INSENSITIVE 3-like 1 protein [Citrus clementina])	GO:0003700(molecular_function:transcription factor activity, sequence-specific DNA binding); GO:0005634(cellular_component:nucleus); GO:0003677(molecular_function:DNA binding)	K14514	EIN3	map04016(MAPK signaling pathway - plant); map04075(Plant hormone signal transduction)	ENOG4110EBS(K:Transcription)	ENOG4110EBS(protein ethylene insensitive)	PF04873.14(EIN3:Ethylene insensitive 3)	sp|O24606|EIN3_ARATH(Protein ETHYLENE INSENSITIVE 3 OS=Arabidopsis thaliana OX=3702 GN=EIN3 PE=1 SV=1)
Cs_ont_5g019810	Cs_ont_5g019810	1098	0.0449199	-4.4765	1.84948e-36	8.28153e-35	yes	down	146.6	151.98	224.28	408.62	1006.74	964.03	2.7	2.24	3.28	25.64	61.83	63.77	2.74	50.4133	XP_006478632.1(leucine-rich repeat receptor-like serine/threonine/tyrosine-protein kinase SOBIR1 [Citrus sinensis])	GO:0016021(cellular_component:integral component of membrane); GO:0005886(cellular_component:plasma membrane); GO:0004674(molecular_function:protein serine/threonine kinase activity); GO:0004713(molecular_function:protein tyrosine kinase activity); GO:0004672(molecular_function:protein kinase activity); GO:0046777(biological_process:protein autophosphorylation); GO:0005524(molecular_function:ATP …				COG0515(T:Signal transduction mechanisms)	COG0515(Serine Threonine protein kinase)	PF00069.26(Pkinase:Protein kinase domain); PF07714.18(PK_Tyr_Ser-Thr:Protein tyrosine and serine/threonine kinase); PF17667.2(Pkinase_fungal:Fungal protein kinase); PF01636.24(APH:Phosphotransferase enzyme family)	sp|Q9SKB2|SBIR1_ARATH(Leucine-rich repeat receptor-like serine/threonine/tyrosine-protein kinase SOBIR1 OS=Arabidopsis thaliana OX=3702 GN=SOBIR1 PE=1 SV=1)
Cs_ont_9g013340	Cs_ont_9g013340	1524	5.6904	2.50853	2.57408e-36	1.15003e-34	yes	up	4646	4473	4455	151	179	171	56.37	43.96	43.63	6.36	7.41	7.6	47.9867	7.12333	XP_006493816.1(1-aminocyclopropane-1-carboxylate oxidase homolog 1-like [Citrus sinensis])	GO:0046872(molecular_function:metal ion binding); GO:0051213(molecular_function:dioxygenase activity); GO:0016491(molecular_function:oxidoreductase activity)				COG3491(S:Function unknown)	COG3491(2OGFe(II) oxygenase)	PF03171.21(2OG-FeII_Oxy:2OG-Fe(II) oxygenase superfamily); PF14226.7(DIOX_N:non-haem dioxygenase in morphine synthesis N-terminal)	sp|Q84MB3|ACCH1_ARATH(1-aminocyclopropane-1-carboxylate oxidase homolog 1 OS=Arabidopsis thaliana OX=3702 GN=At1g06620 PE=2 SV=1)
Cs_ont_7g001570	Cs_ont_7g001570	3606	0.145925	-2.7767	2.66009e-36	1.18579e-34	yes	down	12994	15232	12340	15272	20253	22541	59.44	57.43	46.44	245.16	321.63	388.68	54.4367	318.49	XP_006435753.1(zinc finger CCCH domain-containing protein 29 [Citrus clementina])	GO:0046872(molecular_function:metal ion binding); GO:0010200(biological_process:response to chitin)				ENOG410XR0Z(S:Function unknown)	ENOG410XR0Z(zinc finger CCCH domain-containing protein)	PF13637.7(Ank_4:Ankyrin repeats (many copies)); PF00023.31(Ank:Ankyrin repeat); PF12796.8(Ank_2:Ankyrin repeats (3 copies)); PF13606.7(Ank_3:Ankyrin repeat)	sp|Q9XEE6|C3H29_ARATH(Zinc finger CCCH domain-containing protein 29 OS=Arabidopsis thaliana OX=3702 GN=At2g40140 PE=1 SV=1)
Cs_ont_6g009740	Cs_ont_6g009740	1141	0.479641	-1.05997	4.59644e-36	2.04439e-34	yes	down	2637	3338	3539	1401	1432	1250	46.17	46.85	49.37	83.72	83.82	78.85	47.4633	82.13	XP_006481631.1(uncharacterized protein LOC102610403 [Citrus sinensis])	GO:0005634(cellular_component:nucleus)				ENOG410YQ5T(S:Function unknown)	ENOG410YQ5T(mal d 1-associated protein)		sp|W5X2N3|AP_FRAAN(Fra a 1-associated protein OS=Fragaria ananassa OX=3747 GN=AP PE=1 SV=1)
Cs_ont_5g005510	Cs_ont_5g005510	10382	0.242035	-2.04671	5.04256e-36	2.23782e-34	yes	down	1708.74	2334.06	2189.32	1790.54	2093.21	1428.86	2.58	2.92	2.74	9.55	11.07	8.22	2.74667	9.61333	XP_006491394.1(serine/threonine-protein kinase ATG1a [Citrus sinensis])	GO:0005634(cellular_component:nucleus); GO:0003677(molecular_function:DNA binding); GO:0005524(molecular_function:ATP binding); GO:0004672(molecular_function:protein kinase activity)	K08269;K12133	ULK2, ATG1;LHY	map04712(Circadian rhythm - plant); map04136(Autophagy - other)	ENOG410XR01(T:Signal transduction mechanisms)	ENOG410XR01(Unc51-like kinase)	PF00069.26(Pkinase:Protein kinase domain); PF07714.18(PK_Tyr_Ser-Thr:Protein tyrosine and serine/threonine kinase); PF01636.24(APH:Phosphotransferase enzyme family)	sp|Q94C95|ATG1A_ARATH(Serine/threonine-protein kinase ATG1a OS=Arabidopsis thaliana OX=3702 GN=ATG1A PE=1 SV=1)
Cs_ont_9g007050	Cs_ont_9g007050	501	17.2312	4.10695	6.8256e-36	3.02238e-34	yes	up	677.4	1150.12	1151.41	11.64	6.64	16.46	7.76	10.7	10.67	0.46	0.26	0.69	9.71	0.47	KDO45873.1(hypothetical protein CISIN_1g048593mg, partial [Citrus sinensis])	GO:0003727(molecular_function:single-stranded RNA binding); GO:0003899(molecular_function:DNA-directed RNA polymerase activity); GO:0003697(molecular_function:single-stranded DNA binding); GO:0006351(biological_process:transcription, DNA-templated)	K16253	NRPD7, NRPE7		COG1095(K:Transcription)	COG1095(DNA-directed RNA Polymerase)
Cs_ont_6g008300	Cs_ont_6g008300	867	0.194499	-2.36216	7.84522e-36	3.46616e-34	yes	down	606	645	979	827	885	635	15.48	12.98	19.53	70.87	73.86	56.85	15.9967	67.1933	XP_006481780.1(protein BIC1 [Citrus sinensis])	GO:0009785(biological_process:blue light signaling pathway)				ENOG410YZXR(S:Function unknown)	ENOG410YZXR(-)		sp|Q9LXJ1|BIC1_ARATH(Protein BIC1 OS=Arabidopsis thaliana OX=3702 GN=BIC1 PE=1 SV=1)
Cs_ont_3g011790	Cs_ont_3g011790	984	0.036721	-4.76725	7.99878e-36	3.52619e-34	yes	down	902.76	949.02	719.12	2511.45	5298.07	6919.35	19.28	16.12	12.12	181.56	374.14	525.41	15.84	360.37	XP_006472493.1(mitochondrial uncoupling protein 5 [Citrus sinensis])	GO:0015729(biological_process:oxaloacetate transport); GO:0005347(molecular_function:ATP transmembrane transporter activity); GO:0015297(molecular_function:antiporter activity); GO:0071423(biological_process:malate transmembrane transport); GO:0015709(biological_process:thiosulfate transport); GO:0015117(molecular_function:thiosulfate transmembrane transporter activity); GO:0015131(molecular_func…	K15104	SLC25A11, OGC		ENOG410XQHU(S:Function unknown)	ENOG410XQHU(Mitochondrial)	PF00153.28(Mito_carr:Mitochondrial carrier protein)	sp|Q9SJY5|PUMP5_ARATH(Mitochondrial uncoupling protein 5 OS=Arabidopsis thaliana OX=3702 GN=PUMP5 PE=2 SV=1)
Cs_ont_3g029920	Cs_ont_3g029920	2054	0.226523	-2.14227	9.21613e-36	4.05387e-34	yes	down	1345	1342	1431	1330	1406	1066	10.74	8.72	9.2	37.55	39.63	32.56	9.55333	36.58	XP_006492556.1(prolycopene isomerase 1, chloroplastic isoform X2 [Citrus sinensis])	GO:0016853(molecular_function:isomerase activity); GO:0016491(molecular_function:oxidoreductase activity)				COG1233(Q:Secondary metabolites biosynthesis, transport and catabolism)	COG1233(phytoene)	PF01593.25(Amino_oxidase:Flavin containing amine oxidoreductase); PF13450.7(NAD_binding_8:NAD(P)-binding Rossmann-like domain); PF01266.25(DAO:FAD dependent oxidoreductase); PF00890.25(FAD_binding_2:FAD binding domain); PF01946.18(Thi4:Thi4 family)	sp|Q52QW3|CRTS1_ONCHC(Prolycopene isomerase 1, chloroplastic OS=Oncidium hybrid cultivar OX=141207 GN=CRTISO1 PE=2 SV=1)
Cs_ont_7g024520	Cs_ont_7g024520	1362	0.141459	-2.82154	1.11623e-35	4.89911e-34	yes	down	180	319	425	497	407	404	2.51	3.6	4.77	23.87	19.2	20.58	3.62667	21.2167	XP_006483864.1(uncharacterized protein LOC102616997 [Citrus sinensis])					ENOG41114DH(S:Function unknown)	ENOG41114DH(Protein of unknown function (DUF1645))	PF07816.12(DUF1645:Protein of unknown function (DUF1645))
Cs_ont_6g017090	Cs_ont_6g017090	2066	0.275937	-1.85759	1.64294e-35	7.19498e-34	yes	down	365	473	561	400	313	324	3.1	3.28	3.88	11.82	9.12	10.23	3.42	10.39	XP_006480872.1(aspartic proteinase PCS1 [Citrus sinensis])	GO:0006508(biological_process:proteolysis); GO:0004190(molecular_function:aspartic-type endopeptidase activity); GO:0030163(biological_process:protein catabolic process)				ENOG410XNV7(O:Posttranslational modification, protein turnover, chaperones)	ENOG410XNV7(aspartic)	PF14543.7(TAXi_N:Xylanase inhibitor N-terminal); PF14541.7(TAXi_C:Xylanase inhibitor C-terminal); PF00026.24(Asp:Eukaryotic aspartyl protease)	sp|Q9LZL3|PCS1L_ARATH(Aspartic proteinase PCS1 OS=Arabidopsis thaliana OX=3702 GN=PCS1 PE=2 SV=1)
Cs_ont_9g023730	Cs_ont_9g023730	2643	0.0823366	-3.60232	1.86855e-35	8.16505e-34	yes	down	564	570.03	690	928	1741	1910	3.35	2.84	3.37	19.26	36.27	43.25	3.18667	32.9267	XP_006490109.1(trehalose-phosphate phosphatase A [Citrus sinensis])	GO:0005992(biological_process:trehalose biosynthetic process); GO:0004805(molecular_function:trehalose-phosphatase activity)	K01087	otsB	map00500(Starch and sucrose metabolism)	COG1877(G:Carbohydrate transport and metabolism)	COG1877(trehalose biosynthetic process)	PF02358.17(Trehalose_PPase:Trehalose-phosphatase)	sp|O64896|TPPA_ARATH(Trehalose-phosphate phosphatase A OS=Arabidopsis thaliana OX=3702 GN=TPPA PE=1 SV=1)
Cs_ont_4g018510	Cs_ont_4g018510	456	0.038069	-4.71524	2.22085e-35	9.68328e-34	yes	down	635	1014	1213	2379	5420	7286	50.99	58.25	68.05	582.07	1249.53	1757.07	59.0967	1196.22	XP_006452317.1(late embryogenesis abundant protein Lea14-A [Citrus clementina])	GO:0009269(biological_process:response to desiccation); GO:0005829(cellular_component:cytosol)				ENOG4111PUK(S:Function unknown)	ENOG4111PUK(late embryogenesis abundant protein)	PF03168.14(LEA_2:Late embryogenesis abundant protein)	sp|P46518|LEA14_GOSHI(Late embryogenesis abundant protein Lea14-A OS=Gossypium hirsutum OX=3635 GN=LEA14-A PE=2 SV=1)
Cs_ont_4g009010	Cs_ont_4g009010	2560	2.92402	1.54795	2.26037e-35	9.83408e-34	yes	up	46934	64347	69883	3663	4671	4329	311.19	349.38	378.43	84.85	106.97	107.6	346.333	99.8067	XP_006451273.1(NADP-dependent malic enzyme [Citrus clementina])	GO:0006090(biological_process:pyruvate metabolic process); GO:0004473(molecular_function:malate dehydrogenase (decarboxylating) (NADP+) activity); GO:0051287(molecular_function:NAD binding); GO:0004471(molecular_function:malate dehydrogenase (decarboxylating) (NAD+) activity); GO:0004470(molecular_function:malic enzyme activity); GO:0046872(molecular_function:metal ion binding); GO:0006108(biolog…	K00029	E1.1.1.40, maeB	map00620(Pyruvate metabolism); map00710(Carbon fixation in photosynthetic organisms)	COG0281(C:Energy production and conversion)	COG0281(malic enzyme)	PF03949.16(Malic_M:Malic enzyme, NAD binding domain); PF00390.20(malic:Malic enzyme, N-terminal domain)	sp|P51615|MAOX_VITVI(NADP-dependent malic enzyme OS=Vitis vinifera OX=29760 PE=2 SV=1)
Cs_ont_3g004700	Cs_ont_3g004700	1258	0.321823	-1.63566	2.30351e-35	9.99992e-34	yes	down	1722	1903	2085	1326	1295	1059	20.53	18.33	19.88	56.23	54.42	48.09	19.58	52.9133	XP_006473367.1(uroporphyrinogen-III synthase, chloroplastic isoform X2 [Citrus sinensis])	GO:0006782(biological_process:protoporphyrinogen IX biosynthetic process); GO:0006780(biological_process:uroporphyrinogen III biosynthetic process); GO:0009507(cellular_component:chloroplast); GO:0004852(molecular_function:uroporphyrinogen-III synthase activity)	K01719	hemD, UROS	map00860(Porphyrin and chlorophyll metabolism)	ENOG4111P6K(H:Coenzyme transport and metabolism)	ENOG4111P6K(Uroporphyrinogen-III Synthase)	PF02602.16(HEM4:Uroporphyrinogen-III synthase HemD)	sp|O48721|HEM4_ARATH(Uroporphyrinogen-III synthase, chloroplastic OS=Arabidopsis thaliana OX=3702 GN=UROS PE=2 SV=2)
Cs_ont_6g010600	Cs_ont_6g010600	957	332.416	8.37685	2.31417e-35	1.00244e-33	yes	up	1903	3304	2957	4	1	0	39.57	53.98	48.27	0.3	0.08	0	47.2733	0.126667	XP_006492842.1(thioredoxin-like 3-1, chloroplastic isoform X1 [Citrus sinensis])	GO:0045454(biological_process:cell redox homeostasis); GO:0016021(cellular_component:integral component of membrane); GO:0005623(cellular_component:cell)				COG0526(O:Posttranslational modification, protein turnover, chaperones)	COG0526(Thioredoxin)	PF00085.21(Thioredoxin:Thioredoxin)	sp|Q9FG36|TRL31_ARATH(Thioredoxin-like 3-1, chloroplastic OS=Arabidopsis thaliana OX=3702 GN=WCRKC1 PE=2 SV=3)
Cs_ont_7g026760	Cs_ont_7g026760	1728	3.07708	1.62156	2.35539e-35	1.01808e-33	yes	up	1735	2527	2740	155	165	144	18.28	21.67	23.4	5.65	5.92	5.59	21.1167	5.72	XP_006483119.1(mitochondrial uncoupling protein 3 [Citrus sinensis])	GO:0006839(biological_process:mitochondrial transport); GO:0005347(molecular_function:ATP transmembrane transporter activity); GO:0016021(cellular_component:integral component of membrane); GO:0031966(cellular_component:mitochondrial membrane)	K15112	SLC25A27, UCP4		ENOG410XRV1(O:Posttranslational modification, protein turnover, chaperones)	ENOG410XRV1(UnCoupling Protein)	PF00153.28(Mito_carr:Mitochondrial carrier protein)	sp|Q9XI74|PUMP3_ARATH(Mitochondrial uncoupling protein 3 OS=Arabidopsis thaliana OX=3702 GN=PUMP3 PE=2 SV=1)
Cs_ont_3g011660	Cs_ont_3g011660	2756	0.330658	-1.59659	3.41527e-35	1.473e-33	yes	down	3391	3792	4507	2198	2412	2670	20.82	19.13	22.68	47.17	51.17	61.38	20.8767	53.24	XP_006472515.1(serine/threonine-protein kinase-like protein At1g28390 [Citrus sinensis])	GO:0004674(molecular_function:protein serine/threonine kinase activity); GO:0005524(molecular_function:ATP binding); GO:0004672(molecular_function:protein kinase activity)				COG0515(T:Signal transduction mechanisms)	COG0515(Serine Threonine protein kinase)	PF00069.26(Pkinase:Protein kinase domain); PF07714.18(PK_Tyr_Ser-Thr:Protein tyrosine and serine/threonine kinase)	sp|Q9SGN7|CCR12_ARATH(Serine/threonine-protein kinase-like protein At1g28390 OS=Arabidopsis thaliana OX=3702 GN=At1g28390 PE=2 SV=1)
Cs_ont_1g015070	Cs_ont_1g015070	864	3.32763	1.7345	3.80523e-35	1.63765e-33	yes	up	35307.4	53135.2	59869.2	2830.75	2832.7	3369.44	101.15	125.95	141.73	28.57	28.32	36.61	122.943	31.1667	XP_006465416.1(pleiotropic drug resistance protein 1-like [Citrus sinensis])	GO:0042626(molecular_function:ATPase activity, coupled to transmembrane movement of substances); GO:0016021(cellular_component:integral component of membrane); GO:0016887(molecular_function:ATPase activity); GO:0005886(cellular_component:plasma membrane); GO:0055085(biological_process:transmembrane transport); GO:0005524(molecular_function:ATP binding)				COG0842(V:Defense mechanisms)	COG0842((ABC) transporter)	PF00005.28(ABC_tran:ABC transporter); PF14510.7(ABC_trans_N:ABC-transporter N-terminal); PF13481.7(AAA_25:AAA domain)	sp|Q76CU2|PDR1_TOBAC(Pleiotropic drug resistance protein 1 OS=Nicotiana tabacum OX=4097 GN=PDR1 PE=2 SV=1)
Cs_ont_9g015520	Cs_ont_9g015520	2065	0.217584	-2.20035	4.04203e-35	1.73581e-33	yes	down	1218	1732	1667	1285	1820	1255	9.62	11.27	10.8	35.74	51.27	38.08	10.5633	41.6967	XP_006477498.1(amino acid transporter AVT1A isoform X1 [Citrus sinensis])	GO:0003333(biological_process:amino acid transmembrane transport); GO:0016021(cellular_component:integral component of membrane); GO:0005774(cellular_component:vacuolar membrane); GO:0015171(molecular_function:amino acid transmembrane transporter activity); GO:0005886(cellular_component:plasma membrane)	K15015	SLC32A, VGAT				PF01490.19(Aa_trans:Transmembrane amino acid transporter protein)	sp|O80668|AVT1A_ARATH(Amino acid transporter AVT1A OS=Arabidopsis thaliana OX=3702 GN=AVT1A PE=2 SV=2)
Cs_ont_1g026760	Cs_ont_1g026760	2067	2.00069	1.0005	4.08813e-35	1.75183e-33	yes	up	7581.13	9348.23	10859.1	1001.17	963.81	886.35	64.36	64.86	75.1	29.57	28.08	27.97	68.1067	28.54	XP_006425666.1(sugar transporter ERD6-like 6 isoform X2 [Citrus clementina])	GO:0005351(molecular_function:sugar:proton symporter activity); GO:0016021(cellular_component:integral component of membrane); GO:0046323(biological_process:glucose import); GO:0008643(biological_process:carbohydrate transport); GO:0022857(molecular_function:transmembrane transporter activity); GO:0005887(cellular_component:integral component of plasma membrane)	K08145	SLC2A8, GLUT8		ENOG410XNQK(G:Carbohydrate transport and metabolism)	ENOG410XNQK(Transporter)	PF00083.25(Sugar_tr:Sugar (and other) transporter); PF07690.17(MFS_1:Major Facilitator Superfamily)	sp|Q9FRL3|ERDL6_ARATH(Sugar transporter ERD6-like 6 OS=Arabidopsis thaliana OX=3702 GN=At1g75220 PE=1 SV=1)
Cs_ont_6g014730	Cs_ont_6g014730	1500	8.49185	3.08608	4.73479e-35	2.02458e-33	yes	up	945	1446	1205	33	22	32	13.74	17.61	13.51	1.71	0.93	2.02	14.9533	1.55333	XP_006429403.1(probable 2-oxoglutarate-dependent dioxygenase At5g05600 [Citrus clementina])	GO:0046872(molecular_function:metal ion binding); GO:0051213(molecular_function:dioxygenase activity); GO:0016491(molecular_function:oxidoreductase activity)				COG3491(S:Function unknown)	COG3491(2OGFe(II) oxygenase)	PF14226.7(DIOX_N:non-haem dioxygenase in morphine synthesis N-terminal); PF03171.21(2OG-FeII_Oxy:2OG-Fe(II) oxygenase superfamily)	sp|Q9FFF6|DIOX5_ARATH(Probable 2-oxoglutarate-dependent dioxygenase At5g05600 OS=Arabidopsis thaliana OX=3702 GN=At5g05600 PE=2 SV=1)
Cs_ont_5g042290	Cs_ont_5g042290	1605	0.494278	-1.0166	4.91141e-35	2.09561e-33	yes	down	5247	6058	7042	2580	2647	2422	59.89	56.14	64.99	101.85	102.83	101.72	60.34	102.133	XP_006477183.1(WAT1-related protein At5g47470 [Citrus sinensis])	GO:0022857(molecular_function:transmembrane transporter activity); GO:0016021(cellular_component:integral component of membrane); GO:0005886(cellular_component:plasma membrane)				ENOG410YAMV(S:Function unknown)	ENOG410YAMV(auxin-induced protein)	PF00892.21(EamA:EamA-like transporter family)	sp|Q9FGL0|WTR44_ARATH(WAT1-related protein At5g47470 OS=Arabidopsis thaliana OX=3702 GN=At5g47470 PE=3 SV=1)
Cs_ont_2g030110	Cs_ont_2g030110	3664	3.85836	1.94799	5.11073e-35	2.17599e-33	yes	up	41935	56304	56231	2587	2382	3241	203.95	225.56	224.88	44.17	40.21	59.37	218.13	47.9167	XP_006470438.1(protein ETHYLENE INSENSITIVE 3-like [Citrus sinensis])	GO:0003700(molecular_function:transcription factor activity, sequence-specific DNA binding); GO:0005634(cellular_component:nucleus); GO:0003677(molecular_function:DNA binding)	K14514	EIN3	map04016(MAPK signaling pathway - plant); map04075(Plant hormone signal transduction)	ENOG4110EBS(K:Transcription)	ENOG4110EBS(protein ethylene insensitive)	PF04873.14(EIN3:Ethylene insensitive 3)	sp|O24606|EIN3_ARATH(Protein ETHYLENE INSENSITIVE 3 OS=Arabidopsis thaliana OX=3702 GN=EIN3 PE=1 SV=1)
Cs_ont_4g005050	Cs_ont_4g005050	3328	1.91305	0.935874	5.8296e-35	2.47677e-33	no	up	7331	9133	9909	981	970	886	33.56	34.01	36.82	15.09	14.75	14.66	34.7967	14.8333	XP_006475975.1(protein EARLY FLOWERING 3 [Citrus sinensis])	GO:2000028(biological_process:regulation of photoperiodism, flowering)	K12125	ELF3	map04712(Circadian rhythm - plant)	ENOG4111XSP(S:Function unknown)	ENOG4111XSP(early flowering)		sp|O82804|ELF3_ARATH(Protein EARLY FLOWERING 3 OS=Arabidopsis thaliana OX=3702 GN=ELF3 PE=1 SV=1)
Cs_ont_5g042480	Cs_ont_5g042480	3720	0.415727	-1.26629	6.4362e-35	2.72867e-33	yes	down	6548	8225	9007	3552	4072	4122	28.21	29.2	32.01	53.05	61.16	67.45	29.8067	60.5533	XP_006477156.1(E3 ubiquitin ligase PQT3-like [Citrus sinensis])	GO:0061630(molecular_function:ubiquitin protein ligase activity); GO:0008270(molecular_function:zinc ion binding); GO:0003676(molecular_function:nucleic acid binding); GO:0006397(biological_process:mRNA processing)	K10624	RBBP6		COG5222(S:Function unknown)	COG5222(Retinoblastoma binding protein 6)	PF08783.12(DWNN:DWNN domain); PF13696.7(zf-CCHC_2:Zinc knuckle)	sp|B9DFV2|PQT3L_ARATH(E3 ubiquitin ligase PQT3-like OS=Arabidopsis thaliana OX=3702 GN=At5g47430 PE=1 SV=1)
Cs_ont_5g012750	Cs_ont_5g012750	799	0.279768	-1.8377	6.65756e-35	2.81653e-33	yes	down	4679.73	5435.44	5416.09	4119.39	4249.36	3171.05	118.01	100.92	96.72	338.16	355.75	279.6	105.217	324.503	XP_006443726.1(photosystem II reaction center PSB28 protein, chloroplastic [Citrus clementina])	GO:0009535(cellular_component:chloroplast thylakoid membrane); GO:0009654(cellular_component:photosystem II oxygen evolving complex); GO:0015979(biological_process:photosynthesis)	K08903	psb28	map00195(Photosynthesis)	ENOG4111V3V(H:Coenzyme transport and metabolism)	ENOG4111V3V(photosystem II reaction center)	PF03912.15(Psb28:Psb28 protein)	sp|Q0JG75|PSB28_ORYSJ(Photosystem II reaction center PSB28 protein, chloroplastic OS=Oryza sativa subsp. japonica OX=39947 GN=PSB28 PE=2 SV=2)
Cs_ont_1g017480	Cs_ont_1g017480	5096	31.3798	4.97177	7.31586e-35	3.08847e-33	yes	up	26158	19210	17630	73	163	194	82.17	49.84	45.66	0.81	1.77	2.31	59.2233	1.63	XP_006465686.1(ABC transporter G family member 29-like [Citrus sinensis])	GO:0042626(molecular_function:ATPase activity, coupled to transmembrane movement of substances); GO:0016021(cellular_component:integral component of membrane); GO:0016887(molecular_function:ATPase activity); GO:0005886(cellular_component:plasma membrane); GO:0055085(biological_process:transmembrane transport); GO:0005524(molecular_function:ATP binding)				COG0842(V:Defense mechanisms)	COG0842((ABC) transporter)	PF01061.25(ABC2_membrane:ABC-2 type transporter); PF00005.28(ABC_tran:ABC transporter); PF08370.12(PDR_assoc:Plant PDR ABC transporter associated); PF19055.1(ABC2_membrane_7:ABC-2 type transporter); PF14510.7(ABC_trans_N:ABC-transporter N-terminal)	sp|Q9XIE2|AB36G_ARATH(ABC transporter G family member 36 OS=Arabidopsis thaliana OX=3702 GN=ABCG36 PE=1 SV=1)
Cs_ont_7g019650	Cs_ont_7g019650	1870	8.0197	3.00355	7.38661e-35	3.11175e-33	yes	up	17928	20426	18427	428	393	651	168.06	154.26	137.28	14.04	12.59	22	153.2	16.21	XP_006437709.1(protein PIN-LIKES 3 [Citrus clementina])	GO:0016021(cellular_component:integral component of membrane); GO:0055085(biological_process:transmembrane transport)				COG0679(S:Function unknown)	COG0679(Auxin Efflux Carrier)	PF03547.19(Mem_trans:Membrane transport protein)	sp|Q9C9K5|PILS3_ARATH(Protein PIN-LIKES 3 OS=Arabidopsis thaliana OX=3702 GN=PILS3 PE=2 SV=1)
Cs_ont_5g038310	Cs_ont_5g038310	1704	0.244879	-2.02986	7.88165e-35	3.31328e-33	yes	down	19195	21881	26168	15085	21110	20282	204.21	189.37	225.59	555.83	765.86	796.05	206.39	705.913	XP_006477708.1(UDP-arabinopyranose mutase 3 [Citrus sinensis])	GO:0052691(molecular_function:UDP-arabinopyranose mutase activity); GO:0009832(biological_process:plant-type cell wall biogenesis); GO:0005794(cellular_component:Golgi apparatus); GO:0005829(cellular_component:cytosol); GO:0003924(molecular_function:GTPase activity); GO:0033356(biological_process:UDP-L-arabinose metabolic process); GO:0016866(molecular_function:intramolecular transferase activity…	K13379	RGP, UTM	map00520(Amino sugar and nucleotide sugar metabolism)	ENOG411144T(O:Posttranslational modification, protein turnover, chaperones)	ENOG411144T(reversibly glycosylated polypeptide)	PF03214.14(RGP:Reversibly glycosylated polypeptide)	sp|Q6Z4G3|RGP3_ORYSJ(UDP-arabinopyranose mutase 3 OS=Oryza sativa subsp. japonica OX=39947 GN=UAM3 PE=1 SV=1)
Cs_ont_8g027380	Cs_ont_8g027380	2098	0.448313	-1.15742	8.04993e-35	3.3769e-33	yes	down	7151	9092	10823	4492	4064	3801	59.29	61.61	73.07	130.28	116.14	117.68	64.6567	121.367	GAY61399.1(hypothetical protein CUMW_209690, partial [Citrus unshiu])	GO:0005737(cellular_component:cytoplasm); GO:0009941(cellular_component:chloroplast envelope); GO:0004427(molecular_function:inorganic diphosphatase activity); GO:0009570(cellular_component:chloroplast stroma); GO:0000287(molecular_function:magnesium ion binding); GO:0006796(biological_process:phosphate-containing compound metabolic process); GO:0042742(biological_process:defense response to bact…	K01507	ppa	map00190(Oxidative phosphorylation)	COG0221(C:Energy production and conversion)	COG0221(Pyrophosphate phospho-hydrolase)	PF00719.20(Pyrophosphatase:Inorganic pyrophosphatase)	sp|Q9LXC9|IPYR6_ARATH(Soluble inorganic pyrophosphatase 6, chloroplastic OS=Arabidopsis thaliana OX=3702 GN=PPA6 PE=1 SV=1)
Cs_ont_5g004920	Cs_ont_5g004920	1437	3.69215e-05	-14.7252	8.48117e-35	3.55033e-33	yes	down	0	0	0	1073.09	1226.98	806.13	0	0	0	48.33	54.31	38.55	0	47.0633	GAY45766.1(hypothetical protein CUMW_091870 [Citrus unshiu])	GO:0016787(molecular_function:hydrolase activity); GO:0015986(biological_process:ATP synthesis coupled proton transport); GO:0046933(molecular_function:proton-transporting ATP synthase activity, rotational mechanism)	K02113	ATPF1D, atpH	map00195(Photosynthesis); map00190(Oxidative phosphorylation)	COG0712(C:Energy production and conversion)	COG0712(F(1)F(0) ATP synthase produces ATP from ADP in the presence of a proton or sodium gradient. F-type ATPases consist of two structural domains, F(1) containing the extramembraneous catalytic core and F(0) containing the membrane proton channel, linked together by a central stalk and a peripheral stalk. During catalysis, ATP synthesis in the catalytic domain of F(1) is coupled via a rotary m…	PF00213.19(OSCP:ATP synthase delta (OSCP) subunit)	sp|P32980|ATPD_TOBAC(ATP synthase delta chain, chloroplastic OS=Nicotiana tabacum OX=4097 GN=ATPD PE=2 SV=1)
Cs_ont_3g003970	Cs_ont_3g003970	1347	2.83983	1.50581	8.95858e-35	3.74232e-33	yes	up	5366	5983	6686.79	481.59	406.59	425	50.8	45.77	52.23	16.65	13.79	14.84	49.6	15.0933	XP_024952040.1(deSI-like protein At4g17486 isoform X1 [Citrus sinensis])					ENOG4111H3Z(S:Function unknown)	ENOG4111H3Z(Desumoylating isopeptidase)	PF05903.15(Peptidase_C97:PPPDE putative peptidase domain)	sp|Q93VG8|PPDEX_ARATH(DeSI-like protein At4g17486 OS=Arabidopsis thaliana OX=3702 GN=At4g17486 PE=2 SV=1)
Cs_ont_5g024640	Cs_ont_5g024640	1748	480.335	8.9079	1.13101e-34	4.71473e-33	yes	up	1941	4214	6028	2	2	1	20.03	35.41	50.46	0.07	0.07	0.04	35.3	0.06	GAY60497.1(hypothetical protein CUMW_202410 [Citrus unshiu])	GO:0016747(molecular_function:transferase activity, transferring acyl groups other than amino-acyl groups)	K13065	E2.3.1.133, HCT	map00941(Flavonoid biosynthesis); map00940(Phenylpropanoid biosynthesis); map00945(Stilbenoid, diarylheptanoid and gingerol biosynthesis)	ENOG410XPQ7(S:Function unknown)	ENOG410XPQ7(hydroxycinnamoyl-Coenzyme A shikimate quinate hydroxycinnamoyltransferase-like)	PF02458.16(Transferase:Transferase family)	sp|Q8GSM7|HST_TOBAC(Shikimate O-hydroxycinnamoyltransferase OS=Nicotiana tabacum OX=4097 GN=HST PE=1 SV=1)
Cs_ont_7g023930	Cs_ont_7g023930	2326	0.281295	-1.82984	1.21427e-34	5.05127e-33	yes	down	18984	23681	20645	16058	17172	13602	154.45	156.41	135.13	444.1	472.57	403.19	148.663	439.953	GAY36268.1(hypothetical protein CUMW_021020 [Citrus unshiu])	GO:0003824(molecular_function:catalytic activity); GO:0009058(biological_process:biosynthetic process); GO:0030170(molecular_function:pyridoxal phosphate binding); GO:0008483(molecular_function:transaminase activity)	K14272	GGAT	map00630(Glyoxylate and dicarboxylate metabolism); map00220(Arginine biosynthesis); map00250(Alanine, aspartate and glutamate metabolism); map00260(Glycine, serine and threonine metabolism); map00710(Carbon fixation in photosynthetic organisms)	COG0436(E:Amino acid transport and metabolism)	COG0436(aminotransferase)	PF00155.22(Aminotran_1_2:Aminotransferase class I and II)	sp|Q9S7E9|GGT2_ARATH(Glutamate--glyoxylate aminotransferase 2 OS=Arabidopsis thaliana OX=3702 GN=GGAT2 PE=1 SV=1)
Cs_ont_4g008460	Cs_ont_4g008460	3755	6.74039	2.75283	1.5578e-34	6.46681e-33	yes	up	2841	3353	3897	90	80	137	12.7	12.34	14.27	1.42	1.25	2.31	13.1033	1.66	ESR64445.1(hypothetical protein CICLE_v10007255mg [Citrus clementina])	GO:0004842(molecular_function:ubiquitin-protein transferase activity)				ENOG410Y4J9(S:Function unknown)	ENOG410Y4J9(Ubox)	PF04564.16(U-box:U-box domain); PF00400.33(WD40:WD domain, G-beta repeat); PF11789.9(zf-Nse:Zinc-finger of the MIZ type in Nse subunit)	sp|C6L7U1|LIN1_LOTJA(Putative E3 ubiquitin-protein ligase LIN-1 OS=Lotus japonicus OX=34305 GN=CERBERUS PE=2 SV=2)
Cs_ont_3g023370	Cs_ont_3g023370	2142	0.225437	-2.1492	1.63196e-34	6.76058e-33	yes	down	3899	4206	3647	3724	3895	3328	32.94	28.74	24.56	110.15	109.79	102.41	28.7467	107.45	XP_006471269.1(protein ZINC INDUCED FACILITATOR-LIKE 1 isoform X1 [Citrus sinensis])	GO:0016021(cellular_component:integral component of membrane); GO:0090333(biological_process:regulation of stomatal closure); GO:0009705(cellular_component:plant-type vacuole membrane); GO:0022857(molecular_function:transmembrane transporter activity); GO:0005886(cellular_component:plasma membrane); GO:0022821(molecular_function:potassium ion antiporter activity)				ENOG410XSE0(G:Carbohydrate transport and metabolism)	ENOG410XSE0(Major Facilitator superfamily)	PF07690.17(MFS_1:Major Facilitator Superfamily); PF00083.25(Sugar_tr:Sugar (and other) transporter)	sp|Q94BZ1|ZIFL1_ARATH(Protein ZINC INDUCED FACILITATOR-LIKE 1 OS=Arabidopsis thaliana OX=3702 GN=ZIFL1 PE=2 SV=1)
Cs_ont_5g041770	Cs_ont_5g041770	2943	0.0257129	-5.28136	1.73958e-34	7.19148e-33	yes	down	95	308	262	933	2598	1596	0.54	1.43	1.22	18.54	51.23	34.3	1.06333	34.69	BAB82419.1(acid invertase [Citrus unshiu])	GO:0016021(cellular_component:integral component of membrane); GO:0004553(molecular_function:hydrolase activity, hydrolyzing O-glycosyl compounds); GO:0005975(biological_process:carbohydrate metabolic process); GO:0004575(molecular_function:sucrose alpha-glucosidase activity)	K01193	INV, sacA	map00500(Starch and sucrose metabolism); map00052(Galactose metabolism)	COG1621(G:Carbohydrate transport and metabolism)	COG1621(Hydrolase)	PF00251.21(Glyco_hydro_32N:Glycosyl hydrolases family 32 N-terminal domain); PF08244.13(Glyco_hydro_32C:Glycosyl hydrolases family 32 C terminal); PF11837.9(DUF3357:Domain of unknown function (DUF3357))	sp|P29001|INVA_VIGRR(Acid beta-fructofuranosidase OS=Vigna radiata var. radiata OX=3916 GN=INVA PE=1 SV=1)
Cs_ont_3g005490	Cs_ont_3g005490	2525	2.15482	1.10757	3.01737e-34	1.24481e-32	yes	up	117864	135570	157393	12719	12909	13636	793.75	749.35	867.65	299.14	299.74	343.51	803.583	314.13	XP_006473275.1(cysteine proteinase RD21A [Citrus sinensis])	GO:0051603(biological_process:proteolysis involved in cellular protein catabolic process); GO:0005615(cellular_component:extracellular space); GO:0005764(cellular_component:lysosome); GO:0004197(molecular_function:cysteine-type endopeptidase activity); GO:0032440(molecular_function:2-alkenal reductase [NAD(P)] activity); GO:0008234(molecular_function:cysteine-type peptidase activity)				COG4870(O:Posttranslational modification, protein turnover, chaperones)	COG4870(cathepsin)	PF00112.24(Peptidase_C1:Papain family cysteine protease); PF08246.13(Inhibitor_I29:Cathepsin propeptide inhibitor domain (I29)); PF00396.19(Granulin:Granulin)	sp|Q9FMH8|RD21B_ARATH(Probable cysteine protease RD21B OS=Arabidopsis thaliana OX=3702 GN=RD21B PE=1 SV=1)
Cs_ont_7g023000	Cs_ont_7g023000	4367	0.425408	-1.23308	3.03078e-34	1.24775e-32	yes	down	6003.79	7807.78	8376.37	3797.2	3804.09	3119.17	78.66	84.3	77.45	208.7	207.92	177.74	80.1367	198.12	XP_015387424.1(cytochrome P450 71A1-like [Citrus sinensis])	GO:0005506(molecular_function:iron ion binding); GO:0016705(molecular_function:oxidoreductase activity, acting on paired donors, with incorporation or reduction of molecular oxygen); GO:0016021(cellular_component:integral component of membrane); GO:0004497(molecular_function:monooxygenase activity); GO:0020037(molecular_function:heme binding)	K20617	CYP71A		COG2124(Q:Secondary metabolites biosynthesis, transport and catabolism)	COG2124(Cytochrome p450)		sp|Q8LDL0|HHL1_ARATH(Protein HHL1, chloroplastic OS=Arabidopsis thaliana OX=3702 GN=HHL1 PE=1 SV=1)
Cs_ont_5g013020	Cs_ont_5g013020	1056	0.169456	-2.56102	3.6642e-34	1.50542e-32	yes	down	9680	18804	17462	20629	20050	14194	186.78	289.85	266.93	1355.33	1289.53	982.06	247.853	1208.97	NP_001275778.1(PSI reaction center subunit III [Citrus sinensis])	GO:0015979(biological_process:photosynthesis); GO:0009538(cellular_component:photosystem I reaction center)	K02693	psaE	map00195(Photosynthesis)			PF02427.18(PSI_PsaE:Photosystem I reaction centre subunit IV / PsaE)	sp|Q41229|PSAEB_NICSY(Photosystem I reaction center subunit IV B, chloroplastic OS=Nicotiana sylvestris OX=4096 GN=PSAEB PE=1 SV=1)
Cs_ont_3g001430	Cs_ont_3g001430	890	0.368161	-1.44159	4.30809e-34	1.76632e-32	yes	down	1386	1769	1942	849	966	1024	31.87	32.28	35.84	66.13	73.14	83.94	33.33	74.4033	XP_006435294.2(uncharacterized protein LOC18040660 [Citrus clementina])	GO:0016021(cellular_component:integral component of membrane); GO:0005739(cellular_component:mitochondrion)				ENOG410Z6EX(S:Function unknown)	ENOG410Z6EX(-)
Cs_ont_4g009500	Cs_ont_4g009500	1679	2.7351	1.45159	4.39501e-34	1.79825e-32	yes	up	5358.68	6727.27	7346.67	559	443	459	55.9	57	61.69	20.21	15.62	17.64	58.1967	17.8233	XP_006475351.1(putative dual specificity protein phosphatase DSP8 [Citrus sinensis])	GO:0004725(molecular_function:protein tyrosine phosphatase activity); GO:0008138(molecular_function:protein tyrosine/serine/threonine phosphatase activity); GO:0004439(molecular_function:phosphatidylinositol-4,5-bisphosphate 5-phosphatase activity)	K14165	K14165		ENOG4111IMR(T:Signal transduction mechanisms)	ENOG4111IMR(Protein tyrosine phosphatase, mitochondrial 1)	PF00782.21(DSPc:Dual specificity phosphatase, catalytic domain)	sp|Q6NKR2|TPMT2_ARATH(Phosphatidylglycerophosphate phosphatase PTPMT2 OS=Arabidopsis thaliana OX=3702 GN=PTPMT2 PE=1 SV=1)
Cs_ont_5g042990	Cs_ont_5g042990	2311	0.360461	-1.47209	4.84592e-34	1.97868e-32	yes	down	3074	3398	3785	2041	2125	1731	22.62	20.45	22.7	52.52	54.05	47.69	21.9233	51.42	XP_006477107.1(monooxygenase 2 isoform X1 [Citrus sinensis])	GO:0004497(molecular_function:monooxygenase activity); GO:0071949(molecular_function:FAD binding)				COG0654(C:Energy production and conversion); COG0654(H:Coenzyme transport and metabolism)	COG0654(oxidoreductase activity, acting on paired donors, with incorporation or reduction of molecular oxygen, NAD(P)H as one donor, and incorporation of one atom of oxygen); COG0654(oxidoreductase activity, acting on paired donors, with incorporation or reduction of molecular oxygen, NAD(P)H as one donor, and incorporation of one atom of oxygen)	PF01494.20(FAD_binding_3:FAD binding domain); PF05834.13(Lycopene_cycl:Lycopene cyclase protein); PF01266.25(DAO:FAD dependent oxidoreductase); PF13450.7(NAD_binding_8:NAD(P)-binding Rossmann-like domain); PF07992.15(Pyr_redox_2:Pyridine nucleotide-disulphide oxidoreductase); PF08491.11(SE:Squalene epoxidase); PF00890.25(FAD_binding_2:FAD binding domain); PF03949.16(Malic_M:Malic enzyme, NAD bind…	sp|O81816|MO2_ARATH(Monooxygenase 2 OS=Arabidopsis thaliana OX=3702 GN=MO2 PE=2 SV=1)
Cs_ont_1g026610	Cs_ont_1g026610	564	2.24954	1.16963	4.9567e-34	2.01978e-32	yes	up	51256	58960	61345	5250	5298	5251	356.32	337.37	350.88	128.07	127.16	136.43	348.19	130.553	ESR38924.1(hypothetical protein CICLE_v10027061mg [Citrus clementina])	GO:0016021(cellular_component:integral component of membrane)
Cs_ont_4g005110	Cs_ont_4g005110	6055	0.136514	-2.87288	5.27577e-34	2.14541e-32	yes	down	8256.97	9821.68	10997.4	9758.55	17629	16416	32.47	31.46	35.79	145.55	260.89	262.05	33.24	222.83	XP_006475968.1(uncharacterized protein LOC102613558 isoform X1 [Citrus sinensis])					ENOG410YM6J(S:Function unknown)	ENOG410YM6J(Protein of unknown function (DUF1639))	PF07797.15(DUF1639:Protein of unknown function (DUF1639))
Cs_ont_9g000310	Cs_ont_9g000310	1508	0.393957	-1.34389	5.35759e-34	2.17425e-32	yes	down	4219	4835	5088	2503	2678	2259	49.14	45.4	47.82	99.15	104.41	95.88	47.4533	99.8133	XP_006419237.1(pyruvate dehydrogenase (acetyl-transferring) kinase, mitochondrial [Citrus clementina])	GO:1904183(biological_process:negative regulation of pyruvate dehydrogenase activity); GO:0042593(biological_process:glucose homeostasis); GO:0005739(cellular_component:mitochondrion); GO:0004674(molecular_function:protein serine/threonine kinase activity); GO:0009927(molecular_function:histidine phosphotransfer kinase activity); GO:0004672(molecular_function:protein kinase activity); GO:0005759(…	K00898	PDK2_3_4		COG0642(T:Signal transduction mechanisms)	COG0642(Histidine kinase)	PF10436.10(BCDHK_Adom3:Mitochondrial branched-chain alpha-ketoacid dehydrogenase kinase); PF02518.27(HATPase_c:Histidine kinase-, DNA gyrase B-, and HSP90-like ATPase); PF13589.7(HATPase_c_3:Histidine kinase-, DNA gyrase B-, and HSP90-like ATPase)	sp|Q9SBJ1|PDK_ARATH([Pyruvate dehydrogenase (acetyl-transferring)] kinase, mitochondrial OS=Arabidopsis thaliana OX=3702 GN=PDK PE=1 SV=1)
Cs_ont_4g023370	Cs_ont_4g023370	795	0.216418	-2.20811	5.63073e-34	2.28045e-32	yes	down	13457.4	22732.1	21904.5	20308	20171.1	14174.2	390.73	516.45	492.73	1964.14	1895.33	1426.2	466.637	1761.89	XP_006474476.1(uncharacterized protein LOC102612959 [Citrus sinensis])	GO:0016021(cellular_component:integral component of membrane); GO:0015979(biological_process:photosynthesis); GO:0009523(cellular_component:photosystem II)	K22048	MSL4S		ENOG410YXEC(S:Function unknown)	ENOG410YXEC(Photosystem II reaction centre X protein (PsbX))	PF06596.12(PsbX:Photosystem II reaction centre X protein (PsbX))
Cs_ont_4g024260	Cs_ont_4g024260	2106	22.6486	4.50135	6.23969e-34	2.52195e-32	yes	up	4723	5860	4549	52	21	66	39.25	39.82	30.81	1.5	0.6	2.04	36.6267	1.38	XP_006453119.1(arogenate dehydrogenase 1, chloroplastic [Citrus clementina])	GO:0006571(biological_process:tyrosine biosynthetic process); GO:0004665(molecular_function:prephenate dehydrogenase (NADP+) activity); GO:0008977(molecular_function:prephenate dehydrogenase activity)	K15227	TYRAAT	map00400(Phenylalanine, tyrosine and tryptophan biosynthesis)	COG0287(E:Amino acid transport and metabolism)	COG0287(prephenate dehydrogenase)	PF02153.18(PDH:Prephenate dehydrogenase); PF03807.18(F420_oxidored:NADP oxidoreductase coenzyme F420-dependent); PF02826.20(2-Hacid_dh_C:D-isomer specific 2-hydroxyacid dehydrogenase, NAD binding domain); PF03446.16(NAD_binding_2:NAD binding domain of 6-phosphogluconate dehydrogenase); PF01210.24(NAD_Gly3P_dh_N:NAD-dependent glycerol-3-phosphate dehydrogenase N-terminus)	sp|Q944B6|TYRA1_ARATH(Arogenate dehydrogenase 1, chloroplastic OS=Arabidopsis thaliana OX=3702 GN=TYRAAT1 PE=1 SV=1)
Cs_ont_1g005870	Cs_ont_1g005870	1589	0.307314	-1.70221	6.36344e-34	2.56676e-32	yes	down	1042	1101	1188	738	825	691	11	9.37	10.93	25.12	28.82	25.84	10.4333	26.5933	XP_006432155.1(protein trichome birefringence-like 14 [Citrus clementina])	GO:0005794(cellular_component:Golgi apparatus); GO:0016021(cellular_component:integral component of membrane); GO:0005975(biological_process:carbohydrate metabolic process); GO:0016407(molecular_function:acetyltransferase activity)				ENOG4110MRA(S:Function unknown)	ENOG4110MRA(expressed protein)	PF13839.7(PC-Esterase:GDSL/SGNH-like Acyl-Esterase family found in Pmr5 and Cas1p); PF14416.7(PMR5N:PMR5 N terminal Domain)	sp|Q0WPS0|TBL14_ARATH(Protein trichome birefringence-like 14 OS=Arabidopsis thaliana OX=3702 GN=TBL14 PE=2 SV=1)
Cs_ont_1g017230	Cs_ont_1g017230	1717	4.47863	2.16306	1.26042e-33	5.07375e-32	yes	up	2747	3599	3008	131	145	157	32.89	33.3	28.6	6.8	6.67	6.63	31.5967	6.7	XP_006465664.1(uncharacterized protein LOC102627484 [Citrus sinensis])	GO:0016021(cellular_component:integral component of membrane)				ENOG410YY1E(S:Function unknown)	ENOG410YY1E(-)
Cs_ont_4g023480	Cs_ont_4g023480	762	0.264063	-1.92105	1.44984e-33	5.82451e-32	yes	down	3869.67	5863	7512.11	3982.11	4823.13	4365.59	67.77	77.63	98.49	228.01	273.28	257.17	81.2967	252.82	XP_006474467.1(PHD finger protein ALFIN-LIKE 4 [Citrus sinensis])	GO:0046872(molecular_function:metal ion binding); GO:0042393(molecular_function:histone binding); GO:0006355(biological_process:regulation of transcription, DNA-templated)				ENOG410YG6P(S:Function unknown)	ENOG410YG6P(Finger protein)	PF12165.9(Alfin:Alfin); PF00628.30(PHD:PHD-finger)	sp|O81488|ALFL4_ARATH(PHD finger protein ALFIN-LIKE 4 OS=Arabidopsis thaliana OX=3702 GN=AL4 PE=1 SV=2)
Cs_ont_1g004270	Cs_ont_1g004270	2582	1.95521	0.967321	1.69307e-33	6.78796e-32	no	up	6534	8970	9116	877	866	840	46.81	52.6	53.54	22.2	21.49	21.59	50.9833	21.76	XP_006427845.1(autophagy-related protein 13b [Citrus clementina])	GO:0019898(cellular_component:extrinsic component of membrane); GO:0000407(cellular_component:pre-autophagosomal structure); GO:0000422(biological_process:mitophagy); GO:0019887(molecular_function:protein kinase regulator activity); GO:0016021(cellular_component:integral component of membrane); GO:0000423(biological_process:macromitophagy); GO:0016236(biological_process:macroautophagy); GO:003214…	K08331	ATG13	map04136(Autophagy - other)	ENOG410Y4BP(U:Intracellular trafficking, secretion, and vesicular transport)	ENOG410Y4BP(Activates the ATG1 kinase in a nutritional condition dependent manner through the TOR pathway, leading to autophagy. Also invoved in cytoplasm to vacuole transport (Cvt) and more specifically in Cvt vesicle formation. Seems to play a role in the switching machinery regulating the conversion between the Cvt pathway and autophagy. Finally, ATG13 is also required for glycogen storage dur…	PF10033.10(ATG13:Autophagy-related protein 13)	sp|F4J8V5|AT13B_ARATH(Autophagy-related protein 13b OS=Arabidopsis thaliana OX=3702 GN=ATG13B PE=2 SV=1)
Cs_ont_2g003400	Cs_ont_2g003400	3044	0.411506	-1.28101	1.71121e-33	6.84691e-32	yes	down	3820	4648	4738	2172	2427	2036	22.97	22.93	23.33	45.66	50.43	46.03	23.0767	47.3733	GAY34796.1(hypothetical protein CUMW_013400 [Citrus unshiu])	GO:0009570(cellular_component:chloroplast stroma); GO:0010257(biological_process:NADH dehydrogenase complex assembly); GO:0051082(molecular_function:unfolded protein binding); GO:0032981(biological_process:mitochondrial respiratory chain complex I assembly)				COG0702(G:Carbohydrate transport and metabolism); COG0702(M:Cell wall/membrane/envelope biogenesis)	COG0702(epimerase dehydratase); COG0702(epimerase dehydratase)	PF08547.13(CIA30:Complex I intermediate-associated protein 30 (CIA30)); PF13460.7(NAD_binding_10:NAD(P)H-binding); PF05368.14(NmrA:NmrA-like family); PF01370.22(Epimerase:NAD dependent epimerase/dehydratase family); PF00106.26(adh_short:short chain dehydrogenase)	sp|Q8W4D6|HC173_ARATH(Protein HIGH CHLOROPHYLL FLUORESCENCE PHENOTYPE 173, chloroplastic OS=Arabidopsis thaliana OX=3702 GN=HCF173 PE=1 SV=1)
Cs_ont_5g017950	Cs_ont_5g017950	1308	0.16813	-2.57235	1.77825e-33	7.10087e-32	yes	down	2461	2286	2531	2375	3501	3186	37.11	28.42	31.23	129.45	183.64	180.44	32.2533	164.51	XP_006443024.1(calmodulin-like protein 3 [Citrus clementina])	GO:0005509(molecular_function:calcium ion binding)	K13448	CML	map04626(Plant-pathogen interaction)	COG5126(D:Cell cycle control, cell division, chromosome partitioning); COG5126(T:Signal transduction mechanisms); COG5126(Z:Cytoskeleton)	COG5126(Calcium-binding protein); COG5126(Calcium-binding protein); COG5126(Calcium-binding protein)	PF00036.33(EF-hand_1:EF hand); PF13499.7(EF-hand_7:EF-hand domain pair); PF13405.7(EF-hand_6:EF-hand domain); PF13202.7(EF-hand_5:EF hand); PF13833.7(EF-hand_8:EF-hand domain pair); PF10591.10(SPARC_Ca_bdg:Secreted protein acidic and rich in cysteine Ca binding region); PF12763.8(EF-hand_4:Cytoskeletal-regulatory complex EF hand); PF17959.2(EF-hand_14:EF-hand domain)	sp|Q9SRR7|CML3_ARATH(Calmodulin-like protein 3 OS=Arabidopsis thaliana OX=3702 GN=CML3 PE=2 SV=1)
Cs_ont_9g026360	Cs_ont_9g026360	2504	6.30216	2.65585	1.83046e-33	7.29474e-32	yes	up	10373	12534	15927	569	334	359	72	71.46	91.21	14.07	7.95	9.35	78.2233	10.4567	XP_006490654.1(ferric reduction oxidase 4 [Citrus sinensis])	GO:0016021(cellular_component:integral component of membrane); GO:0005886(cellular_component:plasma membrane); GO:0055114(biological_process:oxidation-reduction process); GO:0016491(molecular_function:oxidoreductase activity)	K00521	E1.16.1.7		ENOG410XNZY(U:Intracellular trafficking, secretion, and vesicular transport)	ENOG410XNZY(NADPH Oxidase)	PF08030.13(NAD_binding_6:Ferric reductase NAD binding domain); PF08022.13(FAD_binding_8:FAD-binding domain); PF01794.20(Ferric_reduct:Ferric reductase like transmembrane component); PF00175.22(NAD_binding_1:Oxidoreductase NAD-binding domain)	sp|Q8W110|FRO4_ARATH(Ferric reduction oxidase 4 OS=Arabidopsis thaliana OX=3702 GN=FRO4 PE=2 SV=1)
Cs_ont_6g000160	Cs_ont_6g000160	6648	0.339842	-1.55706	2.21842e-33	8.82321e-32	yes	down	3554.72	4388.98	5009.51	2266.77	2688.1	2861.44	8.32	8.48	9.66	18.06	21.33	24.81	8.82	21.4	XP_006482759.1(LRR receptor-like serine/threonine-protein kinase RPK2 [Citrus sinensis])	GO:0010073(biological_process:meristem maintenance); GO:0009942(biological_process:longitudinal axis specification); GO:0010152(biological_process:pollen maturation); GO:0009808(biological_process:lignin metabolic process); GO:0016021(cellular_component:integral component of membrane); GO:0004672(molecular_function:protein kinase activity); GO:0004674(molecular_function:protein serine/threonine k…				COG4886(S:Function unknown)	COG4886(leucine Rich Repeat)	PF16136.6(NINJA_B:Putative nuclear localisation signal); PF07897.12(EAR:Ethylene-responsive binding factor-associated repression); PF16135.6(TDBD:Tify domain binding domain)	sp|Q9S7I6|RPK2_ARATH(LRR receptor-like serine/threonine-protein kinase RPK2 OS=Arabidopsis thaliana OX=3702 GN=RPK2 PE=1 SV=1)
Cs_ont_1g026920	Cs_ont_1g026920	3531	0.238685	-2.06682	2.75379e-33	1.09307e-31	yes	down	944	1137	1028	964	1009	739	10.49	10.1	8.97	37.5	37.82	29.52	9.85333	34.9467	XP_015381181.1(uncharacterized protein LOC102609520 [Citrus sinensis])	GO:0006281(biological_process:DNA repair); GO:0005634(cellular_component:nucleus); GO:0003824(molecular_function:catalytic activity); GO:0005663(cellular_component:DNA replication factor C complex); GO:0006260(biological_process:DNA replication); GO:0006261(biological_process:DNA-dependent DNA replication); GO:0003677(molecular_function:DNA binding); GO:0009507(cellular_component:chloroplast)	K10756	RFC3_5	map03430(Mismatch repair); map03420(Nucleotide excision repair); map03030(DNA replication)			PF12697.8(Abhydrolase_6:Alpha/beta hydrolase family); PF00561.21(Abhydrolase_1:alpha/beta hydrolase fold); PF12146.9(Hydrolase_4:Serine aminopeptidase, S33); PF10230.10(LIDHydrolase:Lipid-droplet associated hydrolase); PF13191.7(AAA_16:AAA ATPase domain)	sp|Q8VXX4|RFC3_ARATH(Replication factor C subunit 3 OS=Arabidopsis thaliana OX=3702 GN=RFC3 PE=2 SV=1)
Cs_ont_5g010180	Cs_ont_5g010180	1573	0.161254	-2.6326	3.87487e-33	1.535e-31	yes	down	797	737	1106	1427	969	985	9.33	7	10.46	57.73	38.57	42.39	8.93	46.23	XP_006444080.1(protein FANTASTIC FOUR 1 [Citrus clementina])					ENOG41115QF(S:Function unknown)	ENOG41115QF(Protein of unknown function (DUF3049))	PF11250.9(FAF:Fantastic Four meristem regulator)	sp|Q8GXU9|FAF2_ARATH(Protein FANTASTIC FOUR 2 OS=Arabidopsis thaliana OX=3702 GN=FAF2 PE=2 SV=1)
Cs_ont_5g016820	Cs_ont_5g016820	381	0.27724	-1.85079	4.59945e-33	1.81843e-31	yes	down	2247.08	2612.19	2361.86	1788.07	2019.49	1624.88	281.12	222.51	194.84	649.87	680.09	563.83	232.823	631.263	XP_006443150.1(uncharacterized protein At1g05835 [Citrus clementina])	GO:0001709(biological_process:cell fate determination)				COG2940(S:Function unknown)	COG2940(Histone-lysine N-methyltransferase)		sp|A8MS78|Y1583_ARATH(Uncharacterized protein At1g05835 OS=Arabidopsis thaliana OX=3702 GN=At1g05835 PE=2 SV=1)
Cs_ont_7g002880	Cs_ont_7g002880	1587	0.149792	-2.73897	5.06128e-33	1.99705e-31	yes	down	437.51	848.73	795.33	1026.27	1087.42	701.97	5.07	7.98	7.45	41.09	42.84	29.9	6.83333	37.9433	XP_006435895.1(cytochrome P450 82A3 [Citrus clementina])	GO:0004497(molecular_function:monooxygenase activity); GO:0016020(cellular_component:membrane); GO:0020037(molecular_function:heme binding); GO:0016709(molecular_function:oxidoreductase activity, acting on paired donors, with incorporation or reduction of molecular oxygen, NAD(P)H as one donor, and incorporation of one atom of oxygen); GO:0016021(cellular_component:integral component of membrane)…	K23136	CYP82C4				PF00067.23(p450:Cytochrome P450)	sp|O49858|C82A3_SOYBN(Cytochrome P450 82A3 OS=Glycine max OX=3847 GN=CYP82A3 PE=2 SV=1)
Cs_ont_1g014830	Cs_ont_1g014830	626	0.522206	-0.937309	6.27405e-33	2.47069e-31	no	down	4010	5488	6006	2022	2135	1916	169.47	176.48	190.39	278.53	281.92	269.33	178.78	276.593	XP_006427173.1(probable histone H2A variant 3 [Citrus clementina])	GO:0000786(cellular_component:nucleosome); GO:0005773(cellular_component:vacuole); GO:0006342(biological_process:chromatin silencing); GO:0005634(cellular_component:nucleus); GO:0009266(biological_process:response to temperature stimulus); GO:0006325(biological_process:chromatin organization); GO:0000790(cellular_component:nuclear chromatin); GO:0042742(biological_process:defense response to bact…	K11251	H2A		COG5262(B:Chromatin structure and dynamics)	COG5262(histone h2a)	PF00125.25(Histone:Core histone H2A/H2B/H3/H4); PF16211.6(Histone_H2A_C:C-terminus of histone H2A); PF00808.24(CBFD_NFYB_HMF:Histone-like transcription factor (CBF/NF-Y) and archaeal histone)	sp|Q9C944|H2AV3_ARATH(Probable histone H2A variant 3 OS=Arabidopsis thaliana OX=3702 GN=At1g52740 PE=1 SV=1)
Cs_ont_7g010070	Cs_ont_7g010070	1434	2.17574	1.12151	6.87938e-33	2.70372e-31	yes	up	5886	7635	7699	717	666	626	41.4	44.67	44.43	18.1	16.36	17.22	43.5	17.2267	GAY60385.1(hypothetical protein CUMW_201610 [Citrus unshiu])	GO:0000287(molecular_function:magnesium ion binding); GO:0003676(molecular_function:nucleic acid binding); GO:0005986(biological_process:sucrose biosynthetic process); GO:0050307(molecular_function:sucrose-phosphate phosphatase activity)	K07024	SPP	map00500(Starch and sucrose metabolism)	COG0561(S:Function unknown)	COG0561(,hydrolase)	PF05116.14(S6PP:Sucrose-6F-phosphate phosphohydrolase); PF08472.11(S6PP_C:Sucrose-6-phosphate phosphohydrolase C-terminal)	sp|Q5IH13|SPP2_TOBAC(Sucrose-phosphatase 2 OS=Nicotiana tabacum OX=4097 GN=SPP2 PE=2 SV=1)
Cs_ont_1g014180	Cs_ont_1g014180	852	0.340416	-1.55463	7.05996e-33	2.76923e-31	yes	down	2405	2590	3217	1689	1506	1775	63	53.42	65.73	148.25	128.68	162.65	60.7167	146.527	GAY63091.1(hypothetical protein CUMW_222870, partial [Citrus unshiu])					ENOG410YRBB(S:Function unknown)	ENOG410YRBB(Embryo-specific protein 3, (ATS3))	PF06232.12(ATS3:Embryo-specific protein 3, (ATS3)); PF01477.24(PLAT:PLAT/LH2 domain)	sp|Q6NPM5|ATS3B_ARATH(Embryo-specific protein ATS3B OS=Arabidopsis thaliana OX=3702 GN=ATS3B PE=1 SV=1)
Cs_ont_4g007930	Cs_ont_4g007930	2267	4.08083	2.02886	7.42289e-33	2.90586e-31	yes	up	1814	2360	2444	132	117	85	13.03	13.89	14.35	3.3	2.88	2.28	13.7567	2.82	XP_006451145.1(polyol transporter 5 isoform X2 [Citrus clementina])	GO:0005351(molecular_function:sugar:proton symporter activity); GO:0016021(cellular_component:integral component of membrane); GO:0046323(biological_process:glucose import); GO:0022857(molecular_function:transmembrane transporter activity); GO:0005887(cellular_component:integral component of plasma membrane); GO:0032440(molecular_function:2-alkenal reductase [NAD(P)] activity)						PF00083.25(Sugar_tr:Sugar (and other) transporter); PF07690.17(MFS_1:Major Facilitator Superfamily)	sp|Q8VZ80|PLT5_ARATH(Polyol transporter 5 OS=Arabidopsis thaliana OX=3702 GN=PLT5 PE=1 SV=2)
Cs_ont_9g007150	Cs_ont_9g007150	5403	0.305315	-1.71163	7.50359e-33	2.9317e-31	yes	down	12685	13039	15090	8976	10567	8246	49.12	41.8	48.28	123.48	142.78	122.1	46.4	129.453	XP_006489524.1(uncharacterized protein LOC102619163 isoform X1 [Citrus sinensis])	GO:0016593(cellular_component:Cdc73/Paf1 complex); GO:1990269(molecular_function:RNA polymerase II C-terminal domain phosphoserine binding); GO:0008270(molecular_function:zinc ion binding); GO:0003677(molecular_function:DNA binding)				ENOG41126D0(S:Function unknown)	ENOG41126D0(Plus-3 domain)	PF03126.19(Plus-3:Plus-3 domain); PF00098.24(zf-CCHC:Zinc knuckle)
Cs_ont_2g029760	Cs_ont_2g029760	1050	4.14554e-05	-14.5581	8.09823e-33	3.1538e-31	yes	down	0	0	0	591.95	983.09	1175.15	0	0	0	39.33	63.88	82.19	0	61.8	XP_006470399.1(probable galacturonosyltransferase-like 10 [Citrus sinensis])	GO:0005794(cellular_component:Golgi apparatus); GO:0006979(biological_process:response to oxidative stress); GO:0016757(molecular_function:transferase activity, transferring glycosyl groups)				ENOG41106K3(O:Posttranslational modification, protein turnover, chaperones)	ENOG41106K3(glycosyltransferase 8 domain containing)	PF01501.21(Glyco_transf_8:Glycosyl transferase family 8); PF18404.2(Glyco_transf_24:Glucosyltransferase 24)	sp|Q9LHD2|GATLA_ARATH(Probable galacturonosyltransferase-like 10 OS=Arabidopsis thaliana OX=3702 GN=GATL10 PE=2 SV=1)
Cs_ont_4g012330	Cs_ont_4g012330	2316	3.50507	1.80945	8.10371e-33	3.1538e-31	yes	up	1826	2614.06	2705.05	165	126	126	13.62	15.97	16.48	4.29	3.23	3.51	15.3567	3.67667	XP_015389633.1(uncharacterized protein LOC107178687 isoform X1 [Citrus sinensis])	GO:0005737(cellular_component:cytoplasm); GO:0007017(biological_process:microtubule-based process); GO:0016021(cellular_component:integral component of membrane); GO:0003924(molecular_function:GTPase activity); GO:0005200(molecular_function:structural constituent of cytoskeleton); GO:0005874(cellular_component:microtubule); GO:0005525(molecular_function:GTP binding)				COG0697(E:Amino acid transport and metabolism); COG0697(G:Carbohydrate transport and metabolism)	COG0697(membrane); COG0697(membrane)	PF03953.18(Tubulin_C:Tubulin C-terminal domain); PF00892.21(EamA:EamA-like transporter family); PF00091.26(Tubulin:Tubulin/FtsZ family, GTPase domain)	sp|P93176|TBB_HORVU(Tubulin beta chain OS=Hordeum vulgare OX=4513 GN=TUBB PE=2 SV=1)
Cs_ont_9g006560	Cs_ont_9g006560	2344	0.453205	-1.14177	9.36407e-33	3.6372e-31	yes	down	1786	2155	2533	920	1021	991	13.12	12.97	15.18	23.54	25.82	27.14	13.7567	25.5	XP_006420060.1(uncharacterized protein LOC18032367 isoform X1 [Citrus clementina])					ENOG410ZI8B(S:Function unknown)	ENOG410ZI8B(-)
Cs_ont_2g012380	Cs_ont_2g012380	1111	0.192448	-2.37746	1.02861e-32	3.98757e-31	yes	down	2527	3071	3076	2341	3307	3652	45.82	44.58	44.37	144.69	200.12	238.06	44.9233	194.29	GAY54651.1(hypothetical protein CUMW_158410 [Citrus unshiu])					ENOG410YRN3(S:Function unknown)	ENOG410YRN3(-)	PF14009.7(DUF4228:Domain of unknown function (DUF4228))
Cs_ont_3g002500	Cs_ont_3g002500	2140	0.179323	-2.47937	1.0353e-32	4.0057e-31	yes	down	4020	3423	3910	4344	5196	3806	32.29	22.41	25.62	122.69	144.54	114.71	26.7733	127.313	XP_006473635.1(ATP sulfurylase 2 isoform X1 [Citrus sinensis])	GO:0000103(biological_process:sulfate assimilation); GO:0004781(molecular_function:sulfate adenylyltransferase (ATP) activity)	K13811	PAPSS	map00450(Selenocompound metabolism); map00261(Monobactam biosynthesis); map00230(Purine metabolism); map00920(Sulfur metabolism)	COG2046(P:Inorganic ion transport and metabolism)	COG2046(Catalyzes the first intracellular reaction of sulfate assimilation, forming adenosine-5'-phosphosulfate (APS) from inorganic sulfate and ATP. Plays an important role in sulfate activation as a component of the biosynthesis pathway of sulfur- containing amino acids (By similarity))	PF01747.18(ATP-sulfurylase:ATP-sulfurylase); PF14306.7(PUA_2:PUA-like domain)	sp|Q43870|APS2_ARATH(ATP sulfurylase 2 OS=Arabidopsis thaliana OX=3702 GN=APS2 PE=1 SV=1)
Cs_ont_4g005660	Cs_ont_4g005660	2258	0.0729688	-3.77658	1.15409e-32	4.45668e-31	yes	down	2978	4143	4357	5714	14114	12295	23.91	27.2	28.51	157.84	386.68	362.97	26.54	302.497	XP_006450864.1(heat shock factor protein HSF30 [Citrus clementina])	GO:0043565(molecular_function:sequence-specific DNA binding); GO:0061408(biological_process:positive regulation of transcription from RNA polymerase II promoter in response to heat stress); GO:0016021(cellular_component:integral component of membrane); GO:0003700(molecular_function:transcription factor activity, sequence-specific DNA binding); GO:0005634(cellular_component:nucleus); GO:0043618(bi…	K09419	HSFF		COG5169(K:Transcription)	COG5169(Transcription factor)	PF00447.18(HSF_DNA-bind:HSF-type DNA-binding)	sp|P41152|HSF30_SOLPE(Heat shock factor protein HSF30 OS=Solanum peruvianum OX=4082 GN=HSF30 PE=2 SV=1)
Cs_ont_1g005260	Cs_ont_1g005260	1518	0.103036	-3.27878	1.22546e-32	4.72312e-31	yes	down	2773	4743	4722	5004	9650	9365	34.28	47.52	47.28	212.16	403.1	423.21	43.0267	346.157	GAY62626.1(hypothetical protein CUMW_219360 [Citrus unshiu])	GO:0016021(cellular_component:integral component of membrane)				ENOG410YFUQ(S:Function unknown)	ENOG410YFUQ(-)
Cs_ont_2g033560	Cs_ont_2g033560	2001	0.116939	-3.09618	1.42631e-32	5.48661e-31	yes	down	144.72	325.92	365.95	409.87	504.2	510.65	0.72	1.23	1.25	5.97	7.45	7.62	1.06667	7.01333	XP_024043523.1(uncharacterized protein LOC112100071 [Citrus clementina])	GO:0015074(biological_process:DNA integration); GO:0016021(cellular_component:integral component of membrane); GO:0015299(molecular_function:solute:proton antiporter activity); GO:0004523(molecular_function:RNA-DNA hybrid ribonuclease activity); GO:0003676(molecular_function:nucleic acid binding)
Cs_ont_9g012700	Cs_ont_9g012700	2785	0.290484	-1.78347	1.45796e-32	5.59757e-31	yes	down	4828.13	5338.87	5129.1	3724.83	4045.21	3222.27	29.17	26.52	25.56	79.21	85.1	73.27	27.0833	79.1933	XP_006489786.1(uncharacterized protein LOC102628685 [Citrus sinensis])	GO:0005524(molecular_function:ATP binding); GO:0004672(molecular_function:protein kinase activity)	K08869	ADCK, ABC1		COG0661(S:Function unknown)	COG0661(Required, probably indirectly, for the hydroxylation of 2-octaprenylphenol to 2-octaprenyl-6-hydroxy-phenol, the fourth step in ubiquinone biosynthesis (By similarity))	PF03109.17(ABC1:ABC1 family); PF01636.24(APH:Phosphotransferase enzyme family); PF00069.26(Pkinase:Protein kinase domain)	sp|Q55680|Y005_SYNY3(Uncharacterized protein sll0005 OS=Synechocystis sp. (strain PCC 6803 / Kazusa) OX=1111708 GN=sll0005 PE=3 SV=1)
Cs_ont_1g005130	Cs_ont_1g005130	453	0.178308	-2.48756	1.47039e-32	5.63444e-31	yes	down	6603.51	12566.5	12563.5	14557.1	11648.9	9721.54	167.84	251.48	248.71	1238.26	966.69	864.39	222.677	1023.11	XP_006432213.1(photosystem I reaction center subunit N, chloroplastic [Citrus clementina])	GO:0009522(cellular_component:photosystem I); GO:0015979(biological_process:photosynthesis); GO:0030093(cellular_component:chloroplast photosystem I)	K02701	psaN	map00195(Photosynthesis)	ENOG411281Y(S:Function unknown)	ENOG411281Y(Photosystem I reaction center subunit)	PF05479.12(PsaN:Photosystem I reaction centre subunit N (PSAN or PSI-N))	sp|P49107|PSAN_ARATH(Photosystem I reaction center subunit N, chloroplastic OS=Arabidopsis thaliana OX=3702 GN=PSAN PE=1 SV=2)
[truncated: 28,547 more rows]

## Sheet: CD24_vs_CS
Table S2-2. Information about all identified DEGs at CD24_vs_CS
seq_id	gene_name	length	fc(CS/CD24)	log2fc(CS/CD24)	pvalue	padjust	significant	regulate	CD24_1_count	CD24_2_count	CD24_3_count	CS1_count	CS2_count	CS3_count	CD24_1_tpm	CD24_2_tpm	CD24_3_tpm	CS1_tpm	CS2_tpm	CS3_tpm	CD24_tpm	CS_tpm	nr	go	KO_id	KO_name	paths	cog	cog_description	pfam	swissprot
[truncated: 29,875 more rows]

## Sheet: CD48_vs_CS
Table S2-3. Information about all identified DEGs at CD48_vs_CS
[truncated: 29,876 more rows]

## Sheet: CD72_vs_CS
Table S2-4. Information about all identified DEGs at CD72_vs_CS
[truncated: 22,547 more rows]

## Sheet: CD120_vs_CS
Table S2-5. Information about all identified DEGs at CD120_vs_CS
[truncated: 21,952 more rows]
